# Supplementary material for: The Function of BBX Gene Family under Multiple Stresses in Nicotiana tabacum
Source: Genes (Basel). 2022 Oct 12;13(10):1841. doi: 10.3390/genes13101841 (PMC9602306; doi:10.3390/genes13101841)
Supplement: Supplementary file 1 [file genes-13-01841-s001.zip]

Archive with 4 entries (4 files):
- FigureS1ú║Detailed sequence features of ten motifs.pdf
- Table S1ú║Multiple transcripts for four NtBBX genes.pdf
- Table S1ú║Multiple transcripts for four NtBBX genes.xlsx
- Table S2ú║Detailed information of cis-acting elements.csv
