# Supplementary material for: The Function of BBX Gene Family under Multiple Stresses in Nicotiana tabacum
Source: Genes (Basel). 2022 Oct 12;13(10):1841. doi: 10.3390/genes13101841 (PMC9602306; doi:10.3390/genes13101841)
Supplement: Supplementary file 1 [file genes-13-01841-s001.zip › Table S2ú║Detailed information of cis-acting elements.csv]

NtBBX1	TCA-element	CCATCTTTTT	1774	9	+	Nicotiana tabacum	cis-acting element involved in salicylic acid responsiveness
NtBBX1	GARE-motif	TCTGTTG	783	7	+	Brassica oleracea	gibberellin-responsive element
NtBBX1	MBS	CAACTG	1269	6	-	Arabidopsis thaliana	MYB binding site involved in drought-inducibility
NtBBX1	MYB	TAACCA	349	6	-	Arabidopsis thaliana
NtBBX1	MYB	CAACCA	499	6	-	Arabidopsis thaliana
NtBBX1	MYB	CAACAG	784	6	-	Arabidopsis thaliana
NtBBX1	MYB	TAACCA	1415	6	+	Arabidopsis thaliana
NtBBX1	MYB	TAACCA	1989	6	+	Arabidopsis thaliana
NtBBX1	TATA-box	ATATAA	22	6	+	Brassica oleracea	core promoter element around -30 of transcription start
NtBBX1	TATA-box	TATA	23	4	+	Arabidopsis thaliana	core promoter element around -30 of transcription start
NtBBX1	TATA-box	ATTATA	48	6	+	Brassica napus	core promoter element around -30 of transcription start
NtBBX1	TATA-box	TATAA	49	5	-	Arabidopsis thaliana	core promoter element around -30 of transcription start
NtBBX1	TATA-box	TATA	50	4	+	Arabidopsis thaliana	core promoter element around -30 of transcription start
NtBBX1	TATA-box	ATATAT	61	6	+	Brassica napus	core promoter element around -30 of transcription start
NtBBX1	TATA-box	TATATA	62	6	+	Arabidopsis thaliana	core promoter element around -30 of transcription start
NtBBX1	TATA-box	ATATAT	63	6	+	Brassica napus	core promoter element around -30 of transcription start
NtBBX1	TATA-box	TATA	64	4	+	Arabidopsis thaliana	core promoter element around -30 of transcription start
NtBBX1	TATA-box	TATA	158	4	+	Arabidopsis thaliana	core promoter element around -30 of transcription start
NtBBX1	TATA-box	taTATAAAtc	224	9	-	Arabidopsis thaliana	core promoter element around -30 of transcription start
NtBBX1	TATA-box	TATAAAT	225	7	-	Brassica juncea	core promoter element around -30 of transcription start
NtBBX1	TATA-box	TATAAA	226	6	-	Helianthus annuus	core promoter element around -30 of transcription start
NtBBX1	TATA-box	TATATAA	227	7	-	Arabidopsis thaliana	core promoter element around -30 of transcription start
NtBBX1	TATA-box	TATATA	228	6	+	Arabidopsis thaliana	core promoter element around -30 of transcription start
NtBBX1	TATA-box	TATA	230	4	+	Arabidopsis thaliana	core promoter element around -30 of transcription start
NtBBX1	TATA-box	TATAA	236	5	-	Arabidopsis thaliana	core promoter element around -30 of transcription start
NtBBX1	TATA-box	TATA	237	4	+	Arabidopsis thaliana	core promoter element around -30 of transcription start
NtBBX1	TATA-box	TATATAA	250	7	-	Arabidopsis thaliana	core promoter element around -30 of transcription start
NtBBX1	TATA-box	TATATA	251	6	+	Arabidopsis thaliana	core promoter element around -30 of transcription start
NtBBX1	TATA-box	ATATAA	252	6	+	Brassica oleracea	core promoter element around -30 of transcription start
NtBBX1	TATA-box	TATA	253	4	+	Arabidopsis thaliana	core promoter element around -30 of transcription start
NtBBX1	TATA-box	TATATA	288	6	+	Arabidopsis thaliana	core promoter element around -30 of transcription start
NtBBX1	TATA-box	TATA	290	4	+	Arabidopsis thaliana	core promoter element around -30 of transcription start
NtBBX1	TATA-box	TATAA	352	5	-	Arabidopsis thaliana	core promoter element around -30 of transcription start
NtBBX1	TATA-box	TATA	353	4	+	Arabidopsis thaliana	core promoter element around -30 of transcription start
NtBBX1	TATA-box	TATA	359	4	+	Arabidopsis thaliana	core promoter element around -30 of transcription start
NtBBX1	TATA-box	TATA	430	4	+	Arabidopsis thaliana	core promoter element around -30 of transcription start
NtBBX1	TATA-box	TATAAA	632	6	-	Helianthus annuus	core promoter element around -30 of transcription start
NtBBX1	TATA-box	TATAA	633	5	-	Arabidopsis thaliana	core promoter element around -30 of transcription start
NtBBX1	TATA-box	TATA	634	4	+	Arabidopsis thaliana	core promoter element around -30 of transcription start
NtBBX1	TATA-box	ATTATA	811	6	+	Brassica napus	core promoter element around -30 of transcription start
NtBBX1	TATA-box	TATAA	812	5	-	Arabidopsis thaliana	core promoter element around -30 of transcription start
NtBBX1	TATA-box	TATA	813	4	+	Arabidopsis thaliana	core promoter element around -30 of transcription start
NtBBX1	TATA-box	ATTATA	823	6	+	Brassica napus	core promoter element around -30 of transcription start
NtBBX1	TATA-box	TATAA	824	5	-	Arabidopsis thaliana	core promoter element around -30 of transcription start
NtBBX1	TATA-box	TATA	825	4	+	Arabidopsis thaliana	core promoter element around -30 of transcription start
NtBBX1	TATA-box	TATA	844	4	+	Arabidopsis thaliana	core promoter element around -30 of transcription start
NtBBX1	TATA-box	ccTATAAAaa	897	9	+	Arabidopsis thaliana	core promoter element around -30 of transcription start
NtBBX1	TATA-box	TATA	899	4	+	Arabidopsis thaliana	core promoter element around -30 of transcription start
NtBBX1	TATA-box	TATAAAA	998	7	-	Pisum sativum	core promoter element around -30 of transcription start
NtBBX1	TATA-box	TATAAA	999	6	-	Helianthus annuus	core promoter element around -30 of transcription start
NtBBX1	TATA-box	TATAA	1000	5	-	Arabidopsis thaliana	core promoter element around -30 of transcription start
NtBBX1	TATA-box	TATA	1001	4	-	Arabidopsis thaliana	core promoter element around -30 of transcription start
NtBBX1	TATA-box	ATTATA	1639	6	+	Brassica napus	core promoter element around -30 of transcription start
NtBBX1	TATA-box	TATAA	1640	5	-	Arabidopsis thaliana	core promoter element around -30 of transcription start
NtBBX1	TATA-box	TATA	1641	4	-	Arabidopsis thaliana	core promoter element around -30 of transcription start
NtBBX1	TATC-box	TATCCCA	931	7	+	Oryza sativa	cis-acting element involved in gibberellin-responsiveness
NtBBX1	Box 4	ATTAAT	1233	6	-	Petroselinum crispum	part of a conserved DNA module involved in light responsiveness
NtBBX1	Box 4	ATTAAT	1237	6	-	Petroselinum crispum	part of a conserved DNA module involved in light responsiveness
NtBBX1	Box 4	ATTAAT	1789	6	-	Petroselinum crispum	part of a conserved DNA module involved in light responsiveness
NtBBX1	Box 4	ATTAAT	1793	6	-	Petroselinum crispum	part of a conserved DNA module involved in light responsiveness
NtBBX1	TGA-element	AACGAC	1764	6	+	Brassica oleracea	auxin-responsive element
NtBBX1	G-box	GCCACGTGGA	1545	9	-	Arabidopsis thaliana	cis-acting regulatory element involved in light responsiveness
NtBBX1	Unnamed__8	TCCACGTAGA	1162	9	-	Zea mays
NtBBX1	CGTCA-motif	CGTCA	674	5	-	Hordeum vulgare	cis-acting regulatory element involved in the MeJA-responsiveness
NtBBX1	CGTCA-motif	CGTCA	1288	5	+	Hordeum vulgare	cis-acting regulatory element involved in the MeJA-responsiveness
NtBBX1	CGTCA-motif	CGTCA	1844	5	+	Hordeum vulgare	cis-acting regulatory element involved in the MeJA-responsiveness
NtBBX1	MYC	CATTTG	112	6	-	Arabidopsis thaliana
NtBBX1	Unnamed__14	TCCACGTAGA	1162	9	-	Zea mays
NtBBX1	circadian	CAAAGATATC	1321	9	-	Lycopersicon esculentum	cis-acting regulatory element involved in circadian control
NtBBX1	Myc	TCTCTTA	591	7	+	Arabidopsis thaliana
NtBBX1	as-1	TGACG	674	5	+	Arabidopsis thaliana
NtBBX1	as-1	TGACG	1288	5	-	Arabidopsis thaliana
NtBBX1	as-1	TGACG	1844	5	-	Arabidopsis thaliana
NtBBX1	TATA	TATAAAAT	23	8	+	Arabidopsis thaliana
NtBBX1	TATA	TATAAAAT	1641	8	+	Arabidopsis thaliana
NtBBX1	TGACG-motif	TGACG	674	5	+	Hordeum vulgare	cis-acting regulatory element involved in the MeJA-responsiveness
NtBBX1	TGACG-motif	TGACG	1288	5	-	Hordeum vulgare	cis-acting regulatory element involved in the MeJA-responsiveness
NtBBX1	TGACG-motif	TGACG	1844	5	-	Hordeum vulgare	cis-acting regulatory element involved in the MeJA-responsiveness
NtBBX1	AT~TATA-box	TATATA	62	6	+	Arabidopsis thaliana
NtBBX1	AT~TATA-box	TATATAAA	226	8	-	Arabidopsis thaliana
NtBBX1	AT~TATA-box	TATATA	228	6	+	Arabidopsis thaliana
NtBBX1	AT~TATA-box	TATATA	251	6	+	Arabidopsis thaliana
NtBBX1	AT~TATA-box	TATATA	288	6	+	Arabidopsis thaliana
NtBBX1	Unnamed__10	TCCACGTAGA	1162	9	-	Zea mays
NtBBX1	Unnamed__1	CGTGG	421	5	-	Zea mays
NtBBX1	Unnamed__1	CGTGG	1546	5	-	Zea mays
NtBBX1	I-box	TGATAATGT	367	9	+	Solanum tuberosum	part of a light responsive element
NtBBX1	Unnamed__4	CTCC	84	4	-	Petroselinum hortense
NtBBX1	Unnamed__4	CTCC	400	4	-	Petroselinum hortense
NtBBX1	Unnamed__4	CTCC	604	4	-	Petroselinum hortense
NtBBX1	Unnamed__4	CTCC	806	4	-	Petroselinum hortense
NtBBX1	Unnamed__4	CTCC	952	4	+	Petroselinum hortense
NtBBX1	Unnamed__4	CTCC	1358	4	+	Petroselinum hortense
NtBBX1	Unnamed__4	CTCC	1435	4	-	Petroselinum hortense
NtBBX1	Unnamed__4	CTCC	1443	4	-	Petroselinum hortense
NtBBX1	Unnamed__4	CTCC	1537	4	+	Petroselinum hortense
NtBBX1	ABRE	GCAACGTGTC	612	9	-	Hordeum vulgare	cis-acting element involved in the abscisic acid responsiveness
NtBBX1	ABRE	ACGTG	614	5	-	Arabidopsis thaliana	cis-acting element involved in the abscisic acid responsiveness
NtBBX1	ABRE	GCCGCGTGGC	1545	9	-	Oryza sativa	cis-acting element involved in the abscisic acid responsiveness
NtBBX1	Unnamed__12	TCCACGTAGA	1162	9	-	Zea mays
NtBBX1	CAAT-box	CAAAT	112	5	+	Pisum sativum	common cis-acting element in promoter and enhancer regions
NtBBX1	CAAT-box	CAAT	166	4	+	Nicotiana glutinosa
NtBBX1	CAAT-box	CAAT	178	4	+	Nicotiana glutinosa
NtBBX1	CAAT-box	CAAT	258	4	+	Nicotiana glutinosa
NtBBX1	CAAT-box	CAAT	294	4	+	Nicotiana glutinosa
NtBBX1	CAAT-box	CAAT	328	4	+	Nicotiana glutinosa
NtBBX1	CAAT-box	CAAAT	330	5	-	Pisum sativum	common cis-acting element in promoter and enhancer regions
NtBBX1	CAAT-box	CAAT	406	4	-	Nicotiana glutinosa
NtBBX1	CAAT-box	CAAAT	505	5	-	Pisum sativum	common cis-acting element in promoter and enhancer regions
NtBBX1	CAAT-box	CAAAT	515	5	+	Pisum sativum	common cis-acting element in promoter and enhancer regions
NtBBX1	CAAT-box	CCAAT	554	5	-	Arabidopsis thaliana	common cis-acting element in promoter and enhancer regions
NtBBX1	CAAT-box	CAAT	585	4	-	Nicotiana glutinosa
NtBBX1	CAAT-box	CAAT	696	4	-	Nicotiana glutinosa
NtBBX1	CAAT-box	CAAAT	936	5	+	Pisum sativum	common cis-acting element in promoter and enhancer regions
NtBBX1	CAAT-box	CAAT	941	4	+	Nicotiana glutinosa
NtBBX1	CAAT-box	CAAT	994	4	-	Nicotiana glutinosa
NtBBX1	CAAT-box	CAAT	1006	4	+	Nicotiana glutinosa
NtBBX1	CAAT-box	CAAT	1035	4	-	Nicotiana glutinosa
NtBBX1	CAAT-box	CAAT	1069	4	+	Nicotiana glutinosa
NtBBX1	CAAT-box	CAAT	1093	4	+	Nicotiana glutinosa
NtBBX1	CAAT-box	CAAT	1214	4	+	Nicotiana glutinosa
NtBBX1	CAAT-box	CAAAT	1251	5	-	Pisum sativum	common cis-acting element in promoter and enhancer regions
NtBBX1	CAAT-box	CAAT	1365	4	-	Nicotiana glutinosa
NtBBX1	CAAT-box	CAAT	1369	4	+	Nicotiana glutinosa
NtBBX1	CAAT-box	CAAT	1425	4	+	Nicotiana glutinosa
NtBBX1	CAAT-box	CAAAT	1474	5	+	Pisum sativum	common cis-acting element in promoter and enhancer regions
NtBBX1	CAAT-box	CAAAT	1807	5	-	Pisum sativum	common cis-acting element in promoter and enhancer regions
NtBBX1	CAAT-box	CAAT	1935	4	-	Nicotiana glutinosa
NtBBX1	CAAT-box	CAAT	1939	4	+	Nicotiana glutinosa
NtBBX1	Myb	CAACTG	1269	6	-	Arabidopsis thaliana
NtBBX1	AT-rich sequence	TAAAATACT	307	9	+	Pisum sativum	element for maximal elicitor-mediated activation (2copies)
NtBBX1		motif_sequence	29	4	+	organism	short_function
NtBBX1		motif_sequence	69	4	-	organism	short_function
NtBBX1		motif_sequence	336	4	-	organism	short_function
NtBBX1		motif_sequence	400	4	-	organism	short_function
NtBBX1		motif_sequence	520	4	+	organism	short_function
NtBBX1		motif_sequence	538	4	-	organism	short_function
NtBBX1		motif_sequence	958	4	+	organism	short_function
NtBBX1		motif_sequence	978	4	+	organism	short_function
NtBBX1		motif_sequence	1104	4	+	organism	short_function
NtBBX1		motif_sequence	1198	4	+	organism	short_function
NtBBX1		motif_sequence	1435	4	-	organism	short_function
NtBBX1		motif_sequence	1507	4	-	organism	short_function
NtBBX1		motif_sequence	1520	4	+	organism	short_function
NtBBX1		motif_sequence	1656	4	+	organism	short_function
NtBBX1	WRE3	CCACCT	1174	6	+	Pisum sativum
NtBBX1	WRE3	CCACCT	1729	6	+	Pisum sativum
NtBBX1	STRE	AGGGG	600	5	+	Arabidopsis thaliana
NtBBX1	STRE	AGGGG	802	5	+	Arabidopsis thaliana
NtBBX1	STRE	AGGGG	1079	5	-	Arabidopsis thaliana
NtBBX1	G-Box	CACGTT	614	6	+	Pisum sativum	cis-acting regulatory element involved in light responsiveness
NtBBX1	Myb-binding site	CAACAG	784	6	-	Nicotiana tabacum
NtBBX1	MYB-like sequence	TAACCA	349	6	-	Arabidopsis thaliana
NtBBX1	MYB-like sequence	TAACCA	1415	6	+	Arabidopsis thaliana
NtBBX1	MYB-like sequence	TAACCA	1989	6	+	Arabidopsis thaliana
NtBBX10	Box 4	ATTAAT	536	6	+	Petroselinum crispum	part of a conserved DNA module involved in light responsiveness
NtBBX10	Box 4	ATTAAT	579	6	+	Petroselinum crispum	part of a conserved DNA module involved in light responsiveness
NtBBX10	GT1-motif	GGTTAA	62	6	-	Arabidopsis thaliana	light responsive element
NtBBX10	MBS	CAACTG	414	6	+	Arabidopsis thaliana	MYB binding site involved in drought-inducibility
NtBBX10	LTR	CCGAAA	1056	6	+	Hordeum vulgare	cis-acting element involved in low-temperature responsiveness
NtBBX10	MYB	TAACCA	288	6	-	Arabidopsis thaliana
NtBBX10	TATA-box	taTATAAAg	395	9	-	Lycopersicon esculentum	core promoter element around -30 of transcription start
NtBBX10	TATA-box	TATAAA	396	6	-	Helianthus annuus	core promoter element around -30 of transcription start
NtBBX10	TATA-box	TATATAA	397	7	-	Arabidopsis thaliana	core promoter element around -30 of transcription start
NtBBX10	TATA-box	TATATA	398	6	+	Arabidopsis thaliana	core promoter element around -30 of transcription start
NtBBX10	TATA-box	ATATAA	399	6	+	Brassica oleracea	core promoter element around -30 of transcription start
NtBBX10	TATA-box	TATA	400	4	+	Arabidopsis thaliana	core promoter element around -30 of transcription start
NtBBX10	TATA-box	ATATAT	532	6	+	Brassica napus	core promoter element around -30 of transcription start
NtBBX10	TATA-box	TATA	533	4	+	Arabidopsis thaliana	core promoter element around -30 of transcription start
NtBBX10	TATA-box	TACAAAA	549	7	-	Oryza sativa	core promoter element around -30 of transcription start
NtBBX10	TATA-box	TATAA	565	5	-	Arabidopsis thaliana	core promoter element around -30 of transcription start
NtBBX10	TATA-box	TATA	566	4	+	Arabidopsis thaliana	core promoter element around -30 of transcription start
NtBBX10	TATA-box	TACAAAA	584	7	-	Oryza sativa	core promoter element around -30 of transcription start
NtBBX10	TATA-box	TATA	684	4	+	Arabidopsis thaliana	core promoter element around -30 of transcription start
NtBBX10	TATA-box	TATA	709	4	+	Arabidopsis thaliana	core promoter element around -30 of transcription start
NtBBX10	TATA-box	ccTATAAAaa	765	9	+	Arabidopsis thaliana	core promoter element around -30 of transcription start
NtBBX10	TATA-box	ATATAA	766	6	+	Brassica oleracea	core promoter element around -30 of transcription start
NtBBX10	TATA-box	TATA	767	4	+	Arabidopsis thaliana	core promoter element around -30 of transcription start
NtBBX10	TATA-box	TACAAAA	866	7	-	Oryza sativa	core promoter element around -30 of transcription start
NtBBX10	TATA-box	ATATAA	896	6	+	Brassica oleracea	core promoter element around -30 of transcription start
NtBBX10	TATA-box	TATA	897	4	+	Arabidopsis thaliana	core promoter element around -30 of transcription start
NtBBX10	TATA-box	TATA	977	4	+	Arabidopsis thaliana	core promoter element around -30 of transcription start
NtBBX10	TATA-box	ATTATA	1265	6	+	Brassica napus	core promoter element around -30 of transcription start
NtBBX10	TATA-box	TATAA	1266	5	-	Arabidopsis thaliana	core promoter element around -30 of transcription start
NtBBX10	TATA-box	TATA	1267	4	-	Arabidopsis thaliana	core promoter element around -30 of transcription start
NtBBX10	TATA-box	TATACA	1291	6	-	Helianthus annuus	core promoter element around -30 of transcription start
NtBBX10	TATA-box	TATA	1293	4	-	Arabidopsis thaliana	core promoter element around -30 of transcription start
NtBBX10	TATA-box	TATA	1321	4	-	Arabidopsis thaliana	core promoter element around -30 of transcription start
NtBBX10	TATA-box	TATA	1343	4	-	Arabidopsis thaliana	core promoter element around -30 of transcription start
NtBBX10	TATA-box	ATTATA	1356	6	+	Brassica napus	core promoter element around -30 of transcription start
NtBBX10	TATA-box	TATAA	1357	5	-	Arabidopsis thaliana	core promoter element around -30 of transcription start
NtBBX10	TATA-box	TATA	1358	4	-	Arabidopsis thaliana	core promoter element around -30 of transcription start
NtBBX10	TATA-box	TACAAAA	1370	7	+	Oryza sativa	core promoter element around -30 of transcription start
NtBBX10	TATA-box	TACAAAA	1420	7	+	Oryza sativa	core promoter element around -30 of transcription start
NtBBX10	TATA-box	TATA	1501	4	-	Arabidopsis thaliana	core promoter element around -30 of transcription start
NtBBX10	TATA-box	TACATAAA	1522	8	-	Oryza sativa	core promoter element around -30 of transcription start
NtBBX10	TATA-box	TATA	1600	4	-	Arabidopsis thaliana	core promoter element around -30 of transcription start
NtBBX10	TATA-box	TACAAAA	1892	7	+	Oryza sativa	core promoter element around -30 of transcription start
NtBBX10	CGTCA-motif	CGTCA	1116	5	-	Hordeum vulgare	cis-acting regulatory element involved in the MeJA-responsiveness
NtBBX10	as-1	TGACG	1116	5	+	Arabidopsis thaliana
NtBBX10	G-box	TAACACGTAG	1271	9	-	Brassica oleracea	cis-acting regulatory element involved in light responsiveness
NtBBX10	CTAG-motif	ACTAGCAGAA	1173	9	+	Avena sativa
NtBBX10	chs-CMA1a	TTACTTAA	1278	8	-	Daucus carota	part of a light responsive element
NtBBX10	CAAT-box	CCAAT	15	5	-	Arabidopsis thaliana	common cis-acting element in promoter and enhancer regions
NtBBX10	CAAT-box	CAAT	196	4	-	Nicotiana glutinosa
NtBBX10	CAAT-box	CCAAT	210	5	-	Arabidopsis thaliana	common cis-acting element in promoter and enhancer regions
NtBBX10	CAAT-box	CCAAT	242	5	+	Arabidopsis thaliana	common cis-acting element in promoter and enhancer regions
NtBBX10	CAAT-box	CAAT	243	4	+	Nicotiana glutinosa
NtBBX10	CAAT-box	CAAT	319	4	-	Nicotiana glutinosa
NtBBX10	CAAT-box	CAAT	428	4	+	Nicotiana glutinosa
NtBBX10	CAAT-box	CCAAT	469	5	-	Arabidopsis thaliana	common cis-acting element in promoter and enhancer regions
NtBBX10	CAAT-box	CAAAT	474	5	-	Pisum sativum	common cis-acting element in promoter and enhancer regions
NtBBX10	CAAT-box	CAAAT	512	5	-	Pisum sativum	common cis-acting element in promoter and enhancer regions
NtBBX10	CAAT-box	CAAAT	540	5	-	Pisum sativum	common cis-acting element in promoter and enhancer regions
NtBBX10	CAAT-box	CAAT	561	4	-	Nicotiana glutinosa
NtBBX10	CAAT-box	CCAAT	598	5	-	Arabidopsis thaliana	common cis-acting element in promoter and enhancer regions
NtBBX10	CAAT-box	CAAT	757	4	+	Nicotiana glutinosa
NtBBX10	CAAT-box	CAAAT	791	5	+	Pisum sativum	common cis-acting element in promoter and enhancer regions
NtBBX10	CAAT-box	CAAT	834	4	+	Nicotiana glutinosa
NtBBX10	CAAT-box	CAAAT	839	5	+	Pisum sativum	common cis-acting element in promoter and enhancer regions
NtBBX10	CAAT-box	CAAAT	851	5	+	Pisum sativum	common cis-acting element in promoter and enhancer regions
NtBBX10	CAAT-box	CAAT	861	4	+	Nicotiana glutinosa
NtBBX10	CAAT-box	CAAT	888	4	+	Nicotiana glutinosa
NtBBX10	CAAT-box	CAAAT	932	5	+	Pisum sativum	common cis-acting element in promoter and enhancer regions
NtBBX10	CAAT-box	CAAT	957	4	+	Nicotiana glutinosa
NtBBX10	CAAT-box	CAAAT	962	5	+	Pisum sativum	common cis-acting element in promoter and enhancer regions
NtBBX10	CAAT-box	CAAAT	1030	5	-	Pisum sativum	common cis-acting element in promoter and enhancer regions
NtBBX10	CAAT-box	CAAT	1035	4	-	Nicotiana glutinosa
NtBBX10	CAAT-box	CCAAT	1754	5	+	Arabidopsis thaliana	common cis-acting element in promoter and enhancer regions
NtBBX10	CAAT-box	CAAT	1755	4	+	Nicotiana glutinosa
NtBBX10	CAAT-box	CAAAT	1757	5	-	Pisum sativum	common cis-acting element in promoter and enhancer regions
NtBBX10	CAAT-box	CAAT	1811	4	-	Nicotiana glutinosa
NtBBX10	CAAT-box	CAAAT	1848	5	+	Pisum sativum	common cis-acting element in promoter and enhancer regions
NtBBX10	CAAT-box	CAAT	1932	4	-	Nicotiana glutinosa
NtBBX10	CAAT-box	CAAT	1938	4	+	Nicotiana glutinosa
NtBBX10	Myb	TAACTG	59	6	-	Arabidopsis thaliana
NtBBX10	Myb	CAACTG	414	6	+	Arabidopsis thaliana
NtBBX10	GATA-motif	AAGATAAGATT	904	10	+	Arabidopsis thaliana	part of a light responsive element
NtBBX10	GATA-motif	AAGATAAGATT	1924	10	+	Arabidopsis thaliana	part of a light responsive element
NtBBX10	TATA	TATAAAAT	1343	8	+	Arabidopsis thaliana
NtBBX10	TGACG-motif	TGACG	1116	5	+	Hordeum vulgare	cis-acting regulatory element involved in the MeJA-responsiveness
NtBBX10	AT~TATA-box	TATATAAA	396	8	-	Arabidopsis thaliana
NtBBX10	AT~TATA-box	TATATA	398	6	+	Arabidopsis thaliana
NtBBX10	TCT-motif	TCTTAC	1697	6	-	Arabidopsis thaliana	part of a light responsive element
NtBBX10	Unnamed__4	CTCC	3	4	-	Petroselinum hortense
NtBBX10	Unnamed__4	CTCC	101	4	+	Petroselinum hortense
NtBBX10	Unnamed__4	CTCC	298	4	-	Petroselinum hortense
NtBBX10	Unnamed__4	CTCC	1100	4	+	Petroselinum hortense
NtBBX10	Unnamed__4	CTCC	1164	4	-	Petroselinum hortense
NtBBX10	Unnamed__4	CTCC	1736	4	+	Petroselinum hortense
NtBBX10	Unnamed__4	CTCC	1741	4	+	Petroselinum hortense
NtBBX10	WUN-motif	CCATTTCAA	1786	9	+	Nicotiana glutinosa
NtBBX10	AAGAA-motif	GAAAGAA	1058	7	+	Avena sativa
NtBBX10	AAGAA-motif	GAAAGAA	1062	7	+	Avena sativa
NtBBX10	W box	TTGACC	754	6	-	Arabidopsis thaliana
NtBBX10	MYB-like sequence	TAACCA	288	6	-	Arabidopsis thaliana
NtBBX10		motif_sequence	80	4	-	organism	short_function
NtBBX10		motif_sequence	313	4	-	organism	short_function
NtBBX10		motif_sequence	619	4	-	organism	short_function
NtBBX10		motif_sequence	641	4	+	organism	short_function
NtBBX10		motif_sequence	656	4	+	organism	short_function
NtBBX10		motif_sequence	971	4	+	organism	short_function
NtBBX10		motif_sequence	1453	4	-	organism	short_function
NtBBX10		motif_sequence	1727	4	+	organism	short_function
NtBBX10		motif_sequence	1782	4	+	organism	short_function
NtBBX10	Unnamed__2	AACCTAACCT	1868	9	+	Petroselinum hortense
NtBBX10	AC-I	(T/C)C(T/C)(C/T)ACC(T/C)ACC	1647	8.5	-	Phaseolus vulgaris
NtBBX10	WRE3	CCACCT	49	6	-	Pisum sativum
NtBBX10	WRE3	CCACCT	227	6	-	Pisum sativum
NtBBX10	WRE3	CCACCT	1723	6	+	Pisum sativum
NtBBX10	STRE	AGGGG	1166	5	+	Arabidopsis thaliana
NtBBX10	STRE	AGGGG	1199	5	+	Arabidopsis thaliana
NtBBX10	STRE	AGGGG	1233	5	+	Arabidopsis thaliana
NtBBX10	STRE	AGGGG	1738	5	-	Arabidopsis thaliana
NtBBX11	GATA-motif	AAGATAAGATT	1801	10	+	Arabidopsis thaliana	part of a light responsive element
NtBBX11	TGACG-motif	TGACG	269	5	+	Hordeum vulgare	cis-acting regulatory element involved in the MeJA-responsiveness
NtBBX11	AT~TATA-box	TATATAAA	600	8	-	Arabidopsis thaliana
NtBBX11	AT~TATA-box	TATATA	602	6	+	Arabidopsis thaliana
NtBBX11	O2-site	GATGACATGG	909	9	-	Zea mays	cis-acting regulatory element involved in zein metabolism regulation
NtBBX11	Unnamed__4	CTCC	15	4	+	Petroselinum hortense
NtBBX11	Unnamed__4	CTCC	174	4	-	Petroselinum hortense
NtBBX11	Unnamed__4	CTCC	523	4	-	Petroselinum hortense
NtBBX11	Unnamed__4	CTCC	550	4	-	Petroselinum hortense
NtBBX11	Unnamed__4	CTCC	907	4	+	Petroselinum hortense
NtBBX11	Unnamed__4	CTCC	924	4	+	Petroselinum hortense
NtBBX11	Unnamed__4	CTCC	1060	4	+	Petroselinum hortense
NtBBX11	Unnamed__4	CTCC	1560	4	-	Petroselinum hortense
NtBBX11	Unnamed__4	CTCC	1717	4	-	Petroselinum hortense
NtBBX11	Unnamed__4	CTCC	1895	4	+	Petroselinum hortense
NtBBX11	ABRE	ACGTG	34	5	+	Arabidopsis thaliana	cis-acting element involved in the abscisic acid responsiveness
NtBBX11	AAGAA-motif	GAAAGAA	1201	7	+	Avena sativa
NtBBX11	AAGAA-motif	GAAAGAA	1234	7	+	Avena sativa
NtBBX11	AAGAA-motif	GAAAGAA	1272	7	+	Avena sativa
NtBBX11	AAGAA-motif	GAAAGAA	1305	7	+	Avena sativa
NtBBX11	AAGAA-motif	GAAAGAA	1343	7	+	Avena sativa
NtBBX11	AAGAA-motif	GAAAGAA	1834	7	-	Avena sativa
NtBBX11	TC-rich repeats	ATTCTCTAAC	834	9	-	Nicotiana tabacum	cis-acting element involved in defense and stress responsiveness
NtBBX11	CAAT-box	CAAAT	7	5	+	Pisum sativum	common cis-acting element in promoter and enhancer regions
NtBBX11	CAAT-box	CAAT	73	4	-	Nicotiana glutinosa
NtBBX11	CAAT-box	CAAAT	162	5	-	Pisum sativum	common cis-acting element in promoter and enhancer regions
NtBBX11	CAAT-box	CAAAT	192	5	+	Pisum sativum	common cis-acting element in promoter and enhancer regions
NtBBX11	CAAT-box	CAAT	237	4	+	Nicotiana glutinosa
NtBBX11	CAAT-box	CCAAT	262	5	-	Arabidopsis thaliana	common cis-acting element in promoter and enhancer regions
NtBBX11	CAAT-box	CAAT	267	4	-	Nicotiana glutinosa
NtBBX11	CAAT-box	CAAT	294	4	-	Nicotiana glutinosa
NtBBX11	CAAT-box	CAAT	341	4	+	Nicotiana glutinosa
NtBBX11	CAAT-box	CAAAT	430	5	+	Pisum sativum	common cis-acting element in promoter and enhancer regions
NtBBX11	CAAT-box	CCAAT	437	5	-	Arabidopsis thaliana	common cis-acting element in promoter and enhancer regions
NtBBX11	CAAT-box	CAAT	443	4	-	Nicotiana glutinosa
NtBBX11	CAAT-box	CAAT	499	4	+	Nicotiana glutinosa
NtBBX11	CAAT-box	CAAAT	508	5	+	Pisum sativum	common cis-acting element in promoter and enhancer regions
NtBBX11	CAAT-box	AGCTCAATTTCA	556	11	+	Daucus carota	common cis-acting element in promoter and enhancer regions
NtBBX11	CAAT-box	CAAT	578	4	-	Nicotiana glutinosa
NtBBX11	CAAT-box	CAAT	620	4	-	Nicotiana glutinosa
NtBBX11	CAAT-box	CAAAT	679	5	-	Pisum sativum	common cis-acting element in promoter and enhancer regions
NtBBX11	CAAT-box	CAAT	934	4	+	Nicotiana glutinosa
NtBBX11	CAAT-box	CAAAT	999	5	+	Pisum sativum	common cis-acting element in promoter and enhancer regions
NtBBX11	CAAT-box	CAAT	1092	4	-	Nicotiana glutinosa
NtBBX11	CAAT-box	CAAT	1268	4	+	Nicotiana glutinosa
NtBBX11	CAAT-box	CAAT	1339	4	+	Nicotiana glutinosa
NtBBX11	CAAT-box	CAAT	1373	4	-	Nicotiana glutinosa
NtBBX11	CAAT-box	CAAAT	1439	5	+	Pisum sativum	common cis-acting element in promoter and enhancer regions
NtBBX11	CAAT-box	CAAAT	1474	5	-	Pisum sativum	common cis-acting element in promoter and enhancer regions
NtBBX11	CAAT-box	CCAAT	1589	5	-	Arabidopsis thaliana	common cis-acting element in promoter and enhancer regions
NtBBX11	CAAT-box	CAAT	1599	4	-	Nicotiana glutinosa
NtBBX11	CAAT-box	CAAT	1732	4	+	Nicotiana glutinosa
NtBBX11	CAAT-box	CCAAT	1887	5	+	Arabidopsis thaliana	common cis-acting element in promoter and enhancer regions
NtBBX11	CAAT-box	CAAT	1888	4	+	Nicotiana glutinosa
NtBBX11	CAAT-box	CAAAT	1913	5	+	Pisum sativum	common cis-acting element in promoter and enhancer regions
NtBBX11	CAAT-box	CAAT	1916	4	-	Nicotiana glutinosa
NtBBX11	CAAT-box	CAAT	1931	4	+	Nicotiana glutinosa
NtBBX11	Myb	CAACTG	150	6	-	Arabidopsis thaliana
NtBBX11		motif_sequence	392	4	+	organism	short_function
NtBBX11		motif_sequence	883	4	+	organism	short_function
NtBBX11		motif_sequence	919	4	+	organism	short_function
NtBBX11		motif_sequence	1016	4	+	organism	short_function
NtBBX11		motif_sequence	1717	4	-	organism	short_function
NtBBX11		motif_sequence	1764	4	-	organism	short_function
NtBBX11		motif_sequence	1770	4	+	organism	short_function
NtBBX11		motif_sequence	1831	4	+	organism	short_function
NtBBX11		motif_sequence	1882	4	+	organism	short_function
NtBBX11		motif_sequence	1905	4	+	organism	short_function
NtBBX11		motif_sequence	1921	4	+	organism	short_function
NtBBX11	STRE	AGGGG	929	5	-	Arabidopsis thaliana
NtBBX11	STRE	AGGGG	1554	5	+	Arabidopsis thaliana
NtBBX11	CCGTCC motif	CCGTCC	166	6	-	Nicotiana tabacum
NtBBX11	G-Box	CACGTT	33	6	-	Pisum sativum	cis-acting regulatory element involved in light responsiveness
NtBBX11	Myb-binding site	CAACAG	1993	6	+	Nicotiana tabacum
NtBBX11	CCGTCC-box	CCGTCC	166	6	-	Petroselinum hortense
NtBBX11	GARE-motif	TCTGTTG	1993	7	-	Brassica oleracea	gibberellin-responsive element
NtBBX11	MBS	CAACTG	150	6	-	Arabidopsis thaliana	MYB binding site involved in drought-inducibility
NtBBX11	MYB	CAACCA	1682	6	+	Arabidopsis thaliana
NtBBX11	MYB	CAACCA	1783	6	+	Arabidopsis thaliana
NtBBX11	MYB	CAACCA	1823	6	+	Arabidopsis thaliana
NtBBX11	MYB	CAACCA	1843	6	+	Arabidopsis thaliana
NtBBX11	MYB	CAACAG	1993	6	+	Arabidopsis thaliana
NtBBX11	TATA-box	TATA	119	4	+	Arabidopsis thaliana	core promoter element around -30 of transcription start
NtBBX11	TATA-box	TATAAA	220	6	-	Helianthus annuus	core promoter element around -30 of transcription start
NtBBX11	TATA-box	TATAA	221	5	-	Arabidopsis thaliana	core promoter element around -30 of transcription start
NtBBX11	TATA-box	TATA	222	4	+	Arabidopsis thaliana	core promoter element around -30 of transcription start
NtBBX11	TATA-box	TATA	251	4	+	Arabidopsis thaliana	core promoter element around -30 of transcription start
NtBBX11	TATA-box	TATAA	298	5	-	Arabidopsis thaliana	core promoter element around -30 of transcription start
NtBBX11	TATA-box	TATA	299	4	+	Arabidopsis thaliana	core promoter element around -30 of transcription start
NtBBX11	TATA-box	TATA	322	4	+	Arabidopsis thaliana	core promoter element around -30 of transcription start
NtBBX11	TATA-box	TACAAAA	328	7	+	Oryza sativa	core promoter element around -30 of transcription start
NtBBX11	TATA-box	TATA	335	4	+	Arabidopsis thaliana	core promoter element around -30 of transcription start
NtBBX11	TATA-box	TATA	449	4	+	Arabidopsis thaliana	core promoter element around -30 of transcription start
NtBBX11	TATA-box	TATAAAA	464	7	-	Pisum sativum	core promoter element around -30 of transcription start
NtBBX11	TATA-box	TATAAA	465	6	-	Helianthus annuus	core promoter element around -30 of transcription start
NtBBX11	TATA-box	TATAA	466	5	-	Arabidopsis thaliana	core promoter element around -30 of transcription start
NtBBX11	TATA-box	TATA	467	4	+	Arabidopsis thaliana	core promoter element around -30 of transcription start
NtBBX11	TATA-box	TATAA	584	5	-	Arabidopsis thaliana	core promoter element around -30 of transcription start
NtBBX11	TATA-box	TATA	585	4	+	Arabidopsis thaliana	core promoter element around -30 of transcription start
NtBBX11	TATA-box	TATAAAA	599	7	-	Pisum sativum	core promoter element around -30 of transcription start
NtBBX11	TATA-box	TATAAA	600	6	-	Helianthus annuus	core promoter element around -30 of transcription start
NtBBX11	TATA-box	TATATAA	601	7	-	Arabidopsis thaliana	core promoter element around -30 of transcription start
NtBBX11	TATA-box	TATATA	602	6	+	Arabidopsis thaliana	core promoter element around -30 of transcription start
NtBBX11	TATA-box	ATATAT	603	6	+	Brassica napus	core promoter element around -30 of transcription start
NtBBX11	TATA-box	TATA	604	4	+	Arabidopsis thaliana	core promoter element around -30 of transcription start
NtBBX11	TATA-box	ATATAA	624	6	+	Brassica oleracea	core promoter element around -30 of transcription start
NtBBX11	TATA-box	TATA	625	4	+	Arabidopsis thaliana	core promoter element around -30 of transcription start
NtBBX11	TATA-box	ccTATAAAaa	852	9	-	Arabidopsis thaliana	core promoter element around -30 of transcription start
NtBBX11	TATA-box	TAAAGATT	868	8	-	Arabidopsis thaliana	core promoter element around -30 of transcription start
NtBBX11	TATA-box	TATAAATA	1109	8	-	Daucus carota	core promoter element around -30 of transcription start
NtBBX11	TATA-box	TATAAAT	1110	7	-	Brassica juncea	core promoter element around -30 of transcription start
NtBBX11	TATA-box	TATAAA	1111	6	-	Helianthus annuus	core promoter element around -30 of transcription start
NtBBX11	TATA-box	TATAA	1112	5	-	Arabidopsis thaliana	core promoter element around -30 of transcription start
NtBBX11	TATA-box	TATA	1113	4	-	Arabidopsis thaliana	core promoter element around -30 of transcription start
NtBBX11	TATA-box	TATAAAA	1448	7	-	Pisum sativum	core promoter element around -30 of transcription start
NtBBX11	TATA-box	TATAAA	1449	6	-	Helianthus annuus	core promoter element around -30 of transcription start
NtBBX11	TATA-box	TATAA	1450	5	-	Arabidopsis thaliana	core promoter element around -30 of transcription start
NtBBX11	TATA-box	TATA	1451	4	-	Arabidopsis thaliana	core promoter element around -30 of transcription start
NtBBX11	TATA-box	TATAAATA	1499	8	-	Daucus carota	core promoter element around -30 of transcription start
NtBBX11	TATA-box	TATAAAT	1500	7	-	Brassica juncea	core promoter element around -30 of transcription start
NtBBX11	TATA-box	TATAAA	1501	6	-	Helianthus annuus	core promoter element around -30 of transcription start
NtBBX11	TATA-box	TATAA	1502	5	-	Arabidopsis thaliana	core promoter element around -30 of transcription start
NtBBX11	TATA-box	TATA	1503	4	-	Arabidopsis thaliana	core promoter element around -30 of transcription start
NtBBX11	TATA-box	ATATAA	1507	6	+	Brassica oleracea	core promoter element around -30 of transcription start
NtBBX11	TATA-box	TATA	1508	4	-	Arabidopsis thaliana	core promoter element around -30 of transcription start
NtBBX11	TATA-box	TATTTAAA	1674	8	+	Arabidopsis thaliana	core promoter element around -30 of transcription start
NtBBX11	TATA-box	ATATAA	1721	6	+	Brassica oleracea	core promoter element around -30 of transcription start
NtBBX11	TATA-box	TATA	1722	4	-	Arabidopsis thaliana	core promoter element around -30 of transcription start
NtBBX11	TATA-box	TATA	1742	4	-	Arabidopsis thaliana	core promoter element around -30 of transcription start
NtBBX11	A-box	CCGTCC	166	6	-	Petroselinum crispum	cis-acting regulatory element
NtBBX11	Box 4	ATTAAT	59	6	+	Petroselinum crispum	part of a conserved DNA module involved in light responsiveness
NtBBX11	Box 4	ATTAAT	134	6	+	Petroselinum crispum	part of a conserved DNA module involved in light responsiveness
NtBBX11	Box 4	ATTAAT	183	6	+	Petroselinum crispum	part of a conserved DNA module involved in light responsiveness
NtBBX11	Box 4	ATTAAT	1524	6	-	Petroselinum crispum	part of a conserved DNA module involved in light responsiveness
NtBBX11	G-box	TAAACGTG	31	8	+	Brassica oleracea	cis-acting regulatory element involved in light responsiveness
NtBBX11	AP-1	TGAGTTAG	1565	8	+	Arabidopsis thaliana
NtBBX11	CGTCA-motif	CGTCA	269	5	-	Hordeum vulgare	cis-acting regulatory element involved in the MeJA-responsiveness
NtBBX11	MYC	CATGTG	391	6	+	Arabidopsis thaliana
NtBBX11	MYC	CATTTG	678	6	+	Arabidopsis thaliana
NtBBX11	as-1	TGACG	269	5	+	Arabidopsis thaliana
NtBBX12	TGA-element	AACGAC	1547	6	+	Brassica oleracea	auxin-responsive element
NtBBX12	Box 4	ATTAAT	390	6	+	Petroselinum crispum	part of a conserved DNA module involved in light responsiveness
NtBBX12	Box 4	ATTAAT	394	6	+	Petroselinum crispum	part of a conserved DNA module involved in light responsiveness
NtBBX12	Box 4	ATTAAT	1609	6	-	Petroselinum crispum	part of a conserved DNA module involved in light responsiveness
NtBBX12	TATA-box	TACATAAA	96	8	-	Oryza sativa	core promoter element around -30 of transcription start
NtBBX12	TATA-box	ATATAT	139	6	+	Brassica napus	core promoter element around -30 of transcription start
NtBBX12	TATA-box	TATATA	140	6	+	Arabidopsis thaliana	core promoter element around -30 of transcription start
NtBBX12	TATA-box	TATA	142	4	+	Arabidopsis thaliana	core promoter element around -30 of transcription start
NtBBX12	TATA-box	TATATAA	381	7	-	Arabidopsis thaliana	core promoter element around -30 of transcription start
NtBBX12	TATA-box	TATATA	382	6	+	Arabidopsis thaliana	core promoter element around -30 of transcription start
NtBBX12	TATA-box	ATATAT	383	6	+	Brassica napus	core promoter element around -30 of transcription start
NtBBX12	TATA-box	TATATA	384	6	+	Arabidopsis thaliana	core promoter element around -30 of transcription start
NtBBX12	TATA-box	ATATAA	385	6	+	Brassica oleracea	core promoter element around -30 of transcription start
NtBBX12	TATA-box	TATA	386	4	+	Arabidopsis thaliana	core promoter element around -30 of transcription start
NtBBX12	TATA-box	TATTTAAA	402	8	-	Arabidopsis thaliana	core promoter element around -30 of transcription start
NtBBX12	TATA-box	TATATTTATATTT	405	13	-	Avena sativa	core promoter element around -30 of transcription start
NtBBX12	TATA-box	ATATAA	407	6	+	Brassica oleracea	core promoter element around -30 of transcription start
NtBBX12	TATA-box	TATA	408	4	+	Arabidopsis thaliana	core promoter element around -30 of transcription start
NtBBX12	TATA-box	ATATAT	413	6	+	Brassica napus	core promoter element around -30 of transcription start
NtBBX12	TATA-box	TATA	414	4	+	Arabidopsis thaliana	core promoter element around -30 of transcription start
NtBBX12	TATA-box	TATA	480	4	+	Arabidopsis thaliana	core promoter element around -30 of transcription start
NtBBX12	TATA-box	TATAAAT	490	7	-	Brassica juncea	core promoter element around -30 of transcription start
NtBBX12	TATA-box	TATAAA	491	6	-	Helianthus annuus	core promoter element around -30 of transcription start
NtBBX12	TATA-box	TATAA	492	5	-	Arabidopsis thaliana	core promoter element around -30 of transcription start
NtBBX12	TATA-box	TATA	493	4	+	Arabidopsis thaliana	core promoter element around -30 of transcription start
NtBBX12	TATA-box	ATTATA	519	6	+	Brassica napus	core promoter element around -30 of transcription start
NtBBX12	TATA-box	TATAA	520	5	-	Arabidopsis thaliana	core promoter element around -30 of transcription start
NtBBX12	TATA-box	TATA	521	4	+	Arabidopsis thaliana	core promoter element around -30 of transcription start
NtBBX12	TATA-box	taTATAAAtc	544	9	+	Arabidopsis thaliana	core promoter element around -30 of transcription start
NtBBX12	TATA-box	ATATAA	545	6	+	Brassica oleracea	core promoter element around -30 of transcription start
NtBBX12	TATA-box	TATA	546	4	+	Arabidopsis thaliana	core promoter element around -30 of transcription start
NtBBX12	TATA-box	ATATAT	822	6	+	Brassica napus	core promoter element around -30 of transcription start
NtBBX12	TATA-box	TATA	823	4	+	Arabidopsis thaliana	core promoter element around -30 of transcription start
NtBBX12	TATA-box	ATTATA	830	6	+	Brassica napus	core promoter element around -30 of transcription start
NtBBX12	TATA-box	TATAA	831	5	-	Arabidopsis thaliana	core promoter element around -30 of transcription start
NtBBX12	TATA-box	TATA	832	4	+	Arabidopsis thaliana	core promoter element around -30 of transcription start
NtBBX12	TATA-box	TATAA	903	5	-	Arabidopsis thaliana	core promoter element around -30 of transcription start
NtBBX12	TATA-box	TATA	904	4	+	Arabidopsis thaliana	core promoter element around -30 of transcription start
NtBBX12	TATA-box	TATA	1281	4	-	Arabidopsis thaliana	core promoter element around -30 of transcription start
NtBBX12	TATA-box	TATAA	1451	5	-	Arabidopsis thaliana	core promoter element around -30 of transcription start
NtBBX12	TATA-box	TATA	1452	4	-	Arabidopsis thaliana	core promoter element around -30 of transcription start
NtBBX12	TATA-box	TATAAAA	1588	7	-	Pisum sativum	core promoter element around -30 of transcription start
NtBBX12	TATA-box	TATAAA	1589	6	-	Helianthus annuus	core promoter element around -30 of transcription start
NtBBX12	TATA-box	TATATAA	1590	7	-	Arabidopsis thaliana	core promoter element around -30 of transcription start
NtBBX12	TATA-box	TATATA	1591	6	-	Arabidopsis thaliana	core promoter element around -30 of transcription start
NtBBX12	TATA-box	ATATAT	1592	6	-	Brassica napus	core promoter element around -30 of transcription start
NtBBX12	TATA-box	TATA	1593	4	-	Arabidopsis thaliana	core promoter element around -30 of transcription start
NtBBX12	TATA-box	ATATAT	1662	6	-	Brassica napus	core promoter element around -30 of transcription start
NtBBX12	TATA-box	TATA	1663	4	-	Arabidopsis thaliana	core promoter element around -30 of transcription start
NtBBX12	TATA-box	ATATAA	1726	6	+	Brassica oleracea	core promoter element around -30 of transcription start
NtBBX12	TATA-box	TATA	1727	4	-	Arabidopsis thaliana	core promoter element around -30 of transcription start
NtBBX12	A-box	CCGTCC	1133	6	-	Petroselinum crispum	cis-acting regulatory element
NtBBX12	A-box	CCGTCC	1641	6	+	Petroselinum crispum	cis-acting regulatory element
NtBBX12	MYB	CAACCA	316	6	+	Arabidopsis thaliana
NtBBX12	MYB	TAACCA	900	6	-	Arabidopsis thaliana
NtBBX12	MYB	CAACCA	1680	6	-	Arabidopsis thaliana
NtBBX12	MYB	CAACCA	1790	6	+	Arabidopsis thaliana
NtBBX12	MYB	TAACCA	1830	6	+	Arabidopsis thaliana
NtBBX12	MYB	CAACCA	1850	6	+	Arabidopsis thaliana
NtBBX12	MYB	CAACCA	1857	6	-	Arabidopsis thaliana
NtBBX12	MYB	CAACAG	1993	6	+	Arabidopsis thaliana
NtBBX12	GARE-motif	TCTGTTG	1993	7	-	Brassica oleracea	gibberellin-responsive element
NtBBX12	ABRE3a	TACGTG	788	6	+	Zea mays
NtBBX12	TCA-element	CCATCTTTTT	42	9	-	Nicotiana tabacum	cis-acting element involved in salicylic acid responsiveness
NtBBX12	MYC	CAATTG	6	6	+	Arabidopsis thaliana
NtBBX12	MYC	CAATTG	1555	6	-	Arabidopsis thaliana
NtBBX12	MYC	CATTTG	1650	6	+	Arabidopsis thaliana
NtBBX12	CGTCA-motif	CGTCA	79	5	-	Hordeum vulgare	cis-acting regulatory element involved in the MeJA-responsiveness
NtBBX12	CGTCA-motif	CGTCA	1204	5	-	Hordeum vulgare	cis-acting regulatory element involved in the MeJA-responsiveness
NtBBX12	as-1	TGACG	79	5	+	Arabidopsis thaliana
NtBBX12	as-1	TGACG	1204	5	+	Arabidopsis thaliana
NtBBX12	MYB recognition site	CCGTTG	1697	6	+	Arabidopsis thaliana
NtBBX12	ARE	AAACCA	49	6	-	Zea mays	cis-acting regulatory element essential for the anaerobic induction
NtBBX12	ARE	AAACCA	1054	6	-	Zea mays	cis-acting regulatory element essential for the anaerobic induction
NtBBX12	G-box	TACGTG	788	6	+	Arabidopsis thaliana	cis-acting regulatory element involved in light responsiveness
NtBBX12	ABRE4	CACGTA	788	6	-	Zea mays
NtBBX12	CAAT-box	CCAAT	5	5	+	Arabidopsis thaliana	common cis-acting element in promoter and enhancer regions
NtBBX12	CAAT-box	CAAT	6	4	+	Nicotiana glutinosa
NtBBX12	CAAT-box	CAAT	8	4	-	Nicotiana glutinosa
NtBBX12	CAAT-box	CAAT	220	4	+	Nicotiana glutinosa
NtBBX12	CAAT-box	CAAAT	227	5	+	Pisum sativum	common cis-acting element in promoter and enhancer regions
NtBBX12	CAAT-box	CAAAT	301	5	-	Pisum sativum	common cis-acting element in promoter and enhancer regions
NtBBX12	CAAT-box	CCAAT	435	5	-	Arabidopsis thaliana	common cis-acting element in promoter and enhancer regions
NtBBX12	CAAT-box	CAAT	443	4	+	Nicotiana glutinosa
NtBBX12	CAAT-box	CAAAT	501	5	+	Pisum sativum	common cis-acting element in promoter and enhancer regions
NtBBX12	CAAT-box	CCAAT	677	5	-	Arabidopsis thaliana	common cis-acting element in promoter and enhancer regions
NtBBX12	CAAT-box	CAAAT	780	5	+	Pisum sativum	common cis-acting element in promoter and enhancer regions
NtBBX12	CAAT-box	CAAAT	849	5	+	Pisum sativum	common cis-acting element in promoter and enhancer regions
NtBBX12	CAAT-box	CAAAT	880	5	-	Pisum sativum	common cis-acting element in promoter and enhancer regions
NtBBX12	CAAT-box	CAAAT	944	5	-	Pisum sativum	common cis-acting element in promoter and enhancer regions
NtBBX12	CAAT-box	CAAT	983	4	+	Nicotiana glutinosa
NtBBX12	CAAT-box	CAAT	999	4	-	Nicotiana glutinosa
NtBBX12	CAAT-box	CAAAT	1051	5	-	Pisum sativum	common cis-acting element in promoter and enhancer regions
NtBBX12	CAAT-box	CAAT	1089	4	-	Nicotiana glutinosa
NtBBX12	CAAT-box	CAAT	1218	4	+	Nicotiana glutinosa
NtBBX12	CAAT-box	CAAT	1227	4	+	Nicotiana glutinosa
NtBBX12	CAAT-box	CAAT	1260	4	+	Nicotiana glutinosa
NtBBX12	CAAT-box	CAAT	1278	4	+	Nicotiana glutinosa
NtBBX12	CAAT-box	CCAAT	1289	5	+	Arabidopsis thaliana	common cis-acting element in promoter and enhancer regions
NtBBX12	CAAT-box	CAAT	1290	4	+	Nicotiana glutinosa
NtBBX12	CAAT-box	CAAT	1338	4	-	Nicotiana glutinosa
NtBBX12	CAAT-box	CAAT	1383	4	+	Nicotiana glutinosa
NtBBX12	CAAT-box	CAAT	1400	4	+	Nicotiana glutinosa
NtBBX12	CAAT-box	CCAAT	1418	5	-	Arabidopsis thaliana	common cis-acting element in promoter and enhancer regions
NtBBX12	CAAT-box	CAAT	1444	4	-	Nicotiana glutinosa
NtBBX12	CAAT-box	CAAT	1555	4	+	Nicotiana glutinosa
NtBBX12	CAAT-box	CAAT	1557	4	-	Nicotiana glutinosa
NtBBX12	CAAT-box	CAAAT	1651	5	-	Pisum sativum	common cis-acting element in promoter and enhancer regions
NtBBX12	CAAT-box	CCAAT	1688	5	+	Arabidopsis thaliana	common cis-acting element in promoter and enhancer regions
NtBBX12	CAAT-box	CAAT	1689	4	+	Nicotiana glutinosa
NtBBX12	CAAT-box	CAAAT	1916	5	+	Pisum sativum	common cis-acting element in promoter and enhancer regions
NtBBX12	CAAT-box	CAAT	1919	4	-	Nicotiana glutinosa
NtBBX12	CAAT-box	CAAT	1934	4	+	Nicotiana glutinosa
NtBBX12	AT-rich element	ATAGAAATCAA	481	10	+	Glycine max	binding site of AT-rich DNA binding protein (ATBP-1)
NtBBX12	TC-rich repeats	GTTTTCTTAC	11	9	+	Nicotiana tabacum	cis-acting element involved in defense and stress responsiveness
NtBBX12	AAGAA-motif	GAAAGAA	698	7	-	Avena sativa
NtBBX12	AAGAA-motif	GAAAGAA	1017	7	+	Avena sativa
NtBBX12	WUN-motif	AAATTTCTT	360	9	-	Nicotiana glutinosa
NtBBX12	ABRE	ACGTG	789	5	+	Arabidopsis thaliana	cis-acting element involved in the abscisic acid responsiveness
NtBBX12	AT~TATA-box	TATATA	140	6	+	Arabidopsis thaliana
NtBBX12	AT~TATA-box	TATATA	382	6	+	Arabidopsis thaliana
NtBBX12	AT~TATA-box	TATATA	384	6	+	Arabidopsis thaliana
NtBBX12	AT~TATA-box	TATATAAA	1589	8	-	Arabidopsis thaliana
NtBBX12	AT~TATA-box	TATATA	1591	6	-	Arabidopsis thaliana
NtBBX12	TGACG-motif	TGACG	79	5	+	Hordeum vulgare	cis-acting regulatory element involved in the MeJA-responsiveness
NtBBX12	TGACG-motif	TGACG	1204	5	+	Hordeum vulgare	cis-acting regulatory element involved in the MeJA-responsiveness
NtBBX12	Unnamed__4	CTCC	190	4	+	Petroselinum hortense
NtBBX12	Unnamed__4	CTCC	248	4	-	Petroselinum hortense
NtBBX12	Unnamed__4	CTCC	343	4	+	Petroselinum hortense
NtBBX12	Unnamed__4	CTCC	611	4	+	Petroselinum hortense
NtBBX12	Unnamed__4	CTCC	694	4	+	Petroselinum hortense
NtBBX12	Unnamed__4	CTCC	1137	4	-	Petroselinum hortense
NtBBX12	Unnamed__4	CTCC	1237	4	+	Petroselinum hortense
NtBBX12	Unnamed__4	CTCC	1248	4	-	Petroselinum hortense
NtBBX12	Unnamed__4	CTCC	1499	4	-	Petroselinum hortense
NtBBX12	Unnamed__4	CTCC	1510	4	-	Petroselinum hortense
NtBBX12	Unnamed__4	CTCC	1639	4	+	Petroselinum hortense
NtBBX12	Unnamed__4	CTCC	1722	4	-	Petroselinum hortense
NtBBX12	Unnamed__4	CTCC	1898	4	+	Petroselinum hortense
NtBBX12	Unnamed__4	CTCC	1901	4	+	Petroselinum hortense
NtBBX12	TCT-motif	TCTTAC	40	6	-	Arabidopsis thaliana	part of a light responsive element
NtBBX12	Myb-binding site	CAACAG	1993	6	+	Nicotiana tabacum
NtBBX12	P-box	CCTTTTG	1199	7	+	Oryza sativa	gibberellin-responsive element
NtBBX12	CCGTCC-box	CCGTCC	1133	6	-	Petroselinum hortense
NtBBX12	CCGTCC-box	CCGTCC	1641	6	+	Petroselinum hortense
NtBBX12	MYB-like sequence	TAACCA	900	6	-	Arabidopsis thaliana
NtBBX12	MYB-like sequence	TAACCA	1830	6	+	Arabidopsis thaliana
NtBBX12	Unnamed__6	taTAAATATct	408	10	+	Zea mays
NtBBX12	Unnamed__6	taTAAATATct	514	10	-	Zea mays
NtBBX12	ERE	ATTTTAAA	365	8	+	Nicotiana glutinos
NtBBX12	ERE	ATTTTAAA	1537	8	+	Nicotiana glutinos
NtBBX12	ERE	ATTTTAAA	1539	8	-	Nicotiana glutinos
NtBBX12	Unnamed__5	TGTAATAATATATTTATATT	406	18	-	Glycine max cv. Provar	SEF1 factor binding site
NtBBX12	STRE	AGGGG	472	5	-	Arabidopsis thaliana
NtBBX12	STRE	AGGGG	1197	5	-	Arabidopsis thaliana
NtBBX12	WRE3	CCACCT	1904	6	+	Pisum sativum
NtBBX12	CCGTCC motif	CCGTCC	1133	6	-	Nicotiana tabacum
NtBBX12	CCGTCC motif	CCGTCC	1641	6	+	Nicotiana tabacum
NtBBX12	TCA	TCATCTTCAT	909	9	+	Pisum sativum
NtBBX12		motif_sequence	44	4	-	organism	short_function
NtBBX12		motif_sequence	83	4	-	organism	short_function
NtBBX12		motif_sequence	101	4	-	organism	short_function
NtBBX12		motif_sequence	146	4	+	organism	short_function
NtBBX12		motif_sequence	161	4	+	organism	short_function
NtBBX12		motif_sequence	180	4	-	organism	short_function
NtBBX12		motif_sequence	461	4	+	organism	short_function
NtBBX12		motif_sequence	532	4	+	organism	short_function
NtBBX12		motif_sequence	692	4	+	organism	short_function
NtBBX12		motif_sequence	976	4	-	organism	short_function
NtBBX12		motif_sequence	1165	4	-	organism	short_function
NtBBX12		motif_sequence	1172	4	-	organism	short_function
NtBBX12		motif_sequence	1235	4	+	organism	short_function
NtBBX12		motif_sequence	1669	4	+	organism	short_function
NtBBX12		motif_sequence	1722	4	-	organism	short_function
NtBBX12		motif_sequence	1761	4	-	organism	short_function
NtBBX12		motif_sequence	1767	4	+	organism	short_function
NtBBX12		motif_sequence	1773	4	+	organism	short_function
NtBBX12		motif_sequence	1820	4	+	organism	short_function
NtBBX12		motif_sequence	1838	4	+	organism	short_function
NtBBX12		motif_sequence	1885	4	+	organism	short_function
NtBBX12		motif_sequence	1908	4	+	organism	short_function
NtBBX12		motif_sequence	1924	4	+	organism	short_function
NtBBX12	CCAAT-box	CAACGG	1697	6	-	Hordeum vulgare	MYBHv1 binding site
NtBBX13	Unnamed__6	taTAAATATct	408	10	+	Zea mays
NtBBX13	Unnamed__6	taTAAATATct	514	10	-	Zea mays
NtBBX13	ERE	ATTTTAAA	365	8	+	Nicotiana glutinos
NtBBX13	ERE	ATTTTAAA	1537	8	+	Nicotiana glutinos
NtBBX13	ERE	ATTTTAAA	1539	8	-	Nicotiana glutinos
NtBBX13	Unnamed__5	TGTAATAATATATTTATATT	406	18	-	Glycine max cv. Provar	SEF1 factor binding site
NtBBX13	Myb-binding site	CAACAG	1993	6	+	Nicotiana tabacum
NtBBX13	P-box	CCTTTTG	1199	7	+	Oryza sativa	gibberellin-responsive element
NtBBX13	CCGTCC-box	CCGTCC	1133	6	-	Petroselinum hortense
NtBBX13	CCGTCC-box	CCGTCC	1641	6	+	Petroselinum hortense
NtBBX13	MYB-like sequence	TAACCA	900	6	-	Arabidopsis thaliana
NtBBX13	MYB-like sequence	TAACCA	1830	6	+	Arabidopsis thaliana
NtBBX13		motif_sequence	44	4	-	organism	short_function
NtBBX13		motif_sequence	83	4	-	organism	short_function
NtBBX13		motif_sequence	101	4	-	organism	short_function
NtBBX13		motif_sequence	146	4	+	organism	short_function
NtBBX13		motif_sequence	161	4	+	organism	short_function
NtBBX13		motif_sequence	180	4	-	organism	short_function
NtBBX13		motif_sequence	461	4	+	organism	short_function
NtBBX13		motif_sequence	532	4	+	organism	short_function
NtBBX13		motif_sequence	692	4	+	organism	short_function
NtBBX13		motif_sequence	976	4	-	organism	short_function
NtBBX13		motif_sequence	1165	4	-	organism	short_function
NtBBX13		motif_sequence	1172	4	-	organism	short_function
NtBBX13		motif_sequence	1235	4	+	organism	short_function
NtBBX13		motif_sequence	1669	4	+	organism	short_function
NtBBX13		motif_sequence	1722	4	-	organism	short_function
NtBBX13		motif_sequence	1761	4	-	organism	short_function
NtBBX13		motif_sequence	1767	4	+	organism	short_function
NtBBX13		motif_sequence	1773	4	+	organism	short_function
NtBBX13		motif_sequence	1820	4	+	organism	short_function
NtBBX13		motif_sequence	1838	4	+	organism	short_function
NtBBX13		motif_sequence	1885	4	+	organism	short_function
NtBBX13		motif_sequence	1908	4	+	organism	short_function
NtBBX13		motif_sequence	1924	4	+	organism	short_function
NtBBX13	CCAAT-box	CAACGG	1697	6	-	Hordeum vulgare	MYBHv1 binding site
NtBBX13	WRE3	CCACCT	1904	6	+	Pisum sativum
NtBBX13	STRE	AGGGG	472	5	-	Arabidopsis thaliana
NtBBX13	STRE	AGGGG	1197	5	-	Arabidopsis thaliana
NtBBX13	CCGTCC motif	CCGTCC	1133	6	-	Nicotiana tabacum
NtBBX13	CCGTCC motif	CCGTCC	1641	6	+	Nicotiana tabacum
NtBBX13	TCA	TCATCTTCAT	909	9	+	Pisum sativum
NtBBX13	TC-rich repeats	GTTTTCTTAC	11	9	+	Nicotiana tabacum	cis-acting element involved in defense and stress responsiveness
NtBBX13	CAAT-box	CCAAT	5	5	+	Arabidopsis thaliana	common cis-acting element in promoter and enhancer regions
NtBBX13	CAAT-box	CAAT	6	4	+	Nicotiana glutinosa
NtBBX13	CAAT-box	CAAT	8	4	-	Nicotiana glutinosa
NtBBX13	CAAT-box	CAAT	220	4	+	Nicotiana glutinosa
NtBBX13	CAAT-box	CAAAT	227	5	+	Pisum sativum	common cis-acting element in promoter and enhancer regions
NtBBX13	CAAT-box	CAAAT	301	5	-	Pisum sativum	common cis-acting element in promoter and enhancer regions
NtBBX13	CAAT-box	CCAAT	435	5	-	Arabidopsis thaliana	common cis-acting element in promoter and enhancer regions
NtBBX13	CAAT-box	CAAT	443	4	+	Nicotiana glutinosa
NtBBX13	CAAT-box	CAAAT	501	5	+	Pisum sativum	common cis-acting element in promoter and enhancer regions
NtBBX13	CAAT-box	CCAAT	677	5	-	Arabidopsis thaliana	common cis-acting element in promoter and enhancer regions
NtBBX13	CAAT-box	CAAAT	780	5	+	Pisum sativum	common cis-acting element in promoter and enhancer regions
NtBBX13	CAAT-box	CAAAT	849	5	+	Pisum sativum	common cis-acting element in promoter and enhancer regions
NtBBX13	CAAT-box	CAAAT	880	5	-	Pisum sativum	common cis-acting element in promoter and enhancer regions
NtBBX13	CAAT-box	CAAAT	944	5	-	Pisum sativum	common cis-acting element in promoter and enhancer regions
NtBBX13	CAAT-box	CAAT	983	4	+	Nicotiana glutinosa
NtBBX13	CAAT-box	CAAT	999	4	-	Nicotiana glutinosa
NtBBX13	CAAT-box	CAAAT	1051	5	-	Pisum sativum	common cis-acting element in promoter and enhancer regions
NtBBX13	CAAT-box	CAAT	1089	4	-	Nicotiana glutinosa
NtBBX13	CAAT-box	CAAT	1218	4	+	Nicotiana glutinosa
NtBBX13	CAAT-box	CAAT	1227	4	+	Nicotiana glutinosa
NtBBX13	CAAT-box	CAAT	1260	4	+	Nicotiana glutinosa
NtBBX13	CAAT-box	CAAT	1278	4	+	Nicotiana glutinosa
NtBBX13	CAAT-box	CCAAT	1289	5	+	Arabidopsis thaliana	common cis-acting element in promoter and enhancer regions
NtBBX13	CAAT-box	CAAT	1290	4	+	Nicotiana glutinosa
NtBBX13	CAAT-box	CAAT	1338	4	-	Nicotiana glutinosa
NtBBX13	CAAT-box	CAAT	1383	4	+	Nicotiana glutinosa
NtBBX13	CAAT-box	CAAT	1400	4	+	Nicotiana glutinosa
NtBBX13	CAAT-box	CCAAT	1418	5	-	Arabidopsis thaliana	common cis-acting element in promoter and enhancer regions
NtBBX13	CAAT-box	CAAT	1444	4	-	Nicotiana glutinosa
NtBBX13	CAAT-box	CAAT	1555	4	+	Nicotiana glutinosa
NtBBX13	CAAT-box	CAAT	1557	4	-	Nicotiana glutinosa
NtBBX13	CAAT-box	CAAAT	1651	5	-	Pisum sativum	common cis-acting element in promoter and enhancer regions
NtBBX13	CAAT-box	CCAAT	1688	5	+	Arabidopsis thaliana	common cis-acting element in promoter and enhancer regions
NtBBX13	CAAT-box	CAAT	1689	4	+	Nicotiana glutinosa
NtBBX13	CAAT-box	CAAAT	1916	5	+	Pisum sativum	common cis-acting element in promoter and enhancer regions
NtBBX13	CAAT-box	CAAT	1919	4	-	Nicotiana glutinosa
NtBBX13	CAAT-box	CAAT	1934	4	+	Nicotiana glutinosa
NtBBX13	AT-rich element	ATAGAAATCAA	481	10	+	Glycine max	binding site of AT-rich DNA binding protein (ATBP-1)
NtBBX13	AT~TATA-box	TATATA	140	6	+	Arabidopsis thaliana
NtBBX13	AT~TATA-box	TATATA	382	6	+	Arabidopsis thaliana
NtBBX13	AT~TATA-box	TATATA	384	6	+	Arabidopsis thaliana
NtBBX13	AT~TATA-box	TATATAAA	1589	8	-	Arabidopsis thaliana
NtBBX13	AT~TATA-box	TATATA	1591	6	-	Arabidopsis thaliana
NtBBX13	TGACG-motif	TGACG	79	5	+	Hordeum vulgare	cis-acting regulatory element involved in the MeJA-responsiveness
NtBBX13	TGACG-motif	TGACG	1204	5	+	Hordeum vulgare	cis-acting regulatory element involved in the MeJA-responsiveness
NtBBX13	Unnamed__4	CTCC	190	4	+	Petroselinum hortense
NtBBX13	Unnamed__4	CTCC	248	4	-	Petroselinum hortense
NtBBX13	Unnamed__4	CTCC	343	4	+	Petroselinum hortense
NtBBX13	Unnamed__4	CTCC	611	4	+	Petroselinum hortense
NtBBX13	Unnamed__4	CTCC	694	4	+	Petroselinum hortense
NtBBX13	Unnamed__4	CTCC	1137	4	-	Petroselinum hortense
NtBBX13	Unnamed__4	CTCC	1237	4	+	Petroselinum hortense
NtBBX13	Unnamed__4	CTCC	1248	4	-	Petroselinum hortense
NtBBX13	Unnamed__4	CTCC	1499	4	-	Petroselinum hortense
NtBBX13	Unnamed__4	CTCC	1510	4	-	Petroselinum hortense
NtBBX13	Unnamed__4	CTCC	1639	4	+	Petroselinum hortense
NtBBX13	Unnamed__4	CTCC	1722	4	-	Petroselinum hortense
NtBBX13	Unnamed__4	CTCC	1898	4	+	Petroselinum hortense
NtBBX13	Unnamed__4	CTCC	1901	4	+	Petroselinum hortense
NtBBX13	TCT-motif	TCTTAC	40	6	-	Arabidopsis thaliana	part of a light responsive element
NtBBX13	AAGAA-motif	GAAAGAA	698	7	-	Avena sativa
NtBBX13	AAGAA-motif	GAAAGAA	1017	7	+	Avena sativa
NtBBX13	WUN-motif	AAATTTCTT	360	9	-	Nicotiana glutinosa
NtBBX13	ABRE	ACGTG	789	5	+	Arabidopsis thaliana	cis-acting element involved in the abscisic acid responsiveness
NtBBX13	MYB recognition site	CCGTTG	1697	6	+	Arabidopsis thaliana
NtBBX13	CGTCA-motif	CGTCA	79	5	-	Hordeum vulgare	cis-acting regulatory element involved in the MeJA-responsiveness
NtBBX13	CGTCA-motif	CGTCA	1204	5	-	Hordeum vulgare	cis-acting regulatory element involved in the MeJA-responsiveness
NtBBX13	MYC	CAATTG	6	6	+	Arabidopsis thaliana
NtBBX13	MYC	CAATTG	1555	6	-	Arabidopsis thaliana
NtBBX13	MYC	CATTTG	1650	6	+	Arabidopsis thaliana
NtBBX13	as-1	TGACG	79	5	+	Arabidopsis thaliana
NtBBX13	as-1	TGACG	1204	5	+	Arabidopsis thaliana
NtBBX13	ARE	AAACCA	49	6	-	Zea mays	cis-acting regulatory element essential for the anaerobic induction
NtBBX13	ARE	AAACCA	1054	6	-	Zea mays	cis-acting regulatory element essential for the anaerobic induction
NtBBX13	G-box	TACGTG	788	6	+	Arabidopsis thaliana	cis-acting regulatory element involved in light responsiveness
NtBBX13	ABRE4	CACGTA	788	6	-	Zea mays
NtBBX13	Box 4	ATTAAT	390	6	+	Petroselinum crispum	part of a conserved DNA module involved in light responsiveness
NtBBX13	Box 4	ATTAAT	394	6	+	Petroselinum crispum	part of a conserved DNA module involved in light responsiveness
NtBBX13	Box 4	ATTAAT	1609	6	-	Petroselinum crispum	part of a conserved DNA module involved in light responsiveness
NtBBX13	TGA-element	AACGAC	1547	6	+	Brassica oleracea	auxin-responsive element
NtBBX13	ABRE3a	TACGTG	788	6	+	Zea mays
NtBBX13	GARE-motif	TCTGTTG	1993	7	-	Brassica oleracea	gibberellin-responsive element
NtBBX13	TCA-element	CCATCTTTTT	42	9	-	Nicotiana tabacum	cis-acting element involved in salicylic acid responsiveness
NtBBX13	A-box	CCGTCC	1133	6	-	Petroselinum crispum	cis-acting regulatory element
NtBBX13	A-box	CCGTCC	1641	6	+	Petroselinum crispum	cis-acting regulatory element
NtBBX13	TATA-box	TACATAAA	96	8	-	Oryza sativa	core promoter element around -30 of transcription start
NtBBX13	TATA-box	ATATAT	139	6	+	Brassica napus	core promoter element around -30 of transcription start
NtBBX13	TATA-box	TATATA	140	6	+	Arabidopsis thaliana	core promoter element around -30 of transcription start
NtBBX13	TATA-box	TATA	142	4	+	Arabidopsis thaliana	core promoter element around -30 of transcription start
NtBBX13	TATA-box	TATATAA	381	7	-	Arabidopsis thaliana	core promoter element around -30 of transcription start
NtBBX13	TATA-box	TATATA	382	6	+	Arabidopsis thaliana	core promoter element around -30 of transcription start
NtBBX13	TATA-box	ATATAT	383	6	+	Brassica napus	core promoter element around -30 of transcription start
NtBBX13	TATA-box	TATATA	384	6	+	Arabidopsis thaliana	core promoter element around -30 of transcription start
NtBBX13	TATA-box	ATATAA	385	6	+	Brassica oleracea	core promoter element around -30 of transcription start
NtBBX13	TATA-box	TATA	386	4	+	Arabidopsis thaliana	core promoter element around -30 of transcription start
NtBBX13	TATA-box	TATTTAAA	402	8	-	Arabidopsis thaliana	core promoter element around -30 of transcription start
NtBBX13	TATA-box	TATATTTATATTT	405	13	-	Avena sativa	core promoter element around -30 of transcription start
NtBBX13	TATA-box	ATATAA	407	6	+	Brassica oleracea	core promoter element around -30 of transcription start
NtBBX13	TATA-box	TATA	408	4	+	Arabidopsis thaliana	core promoter element around -30 of transcription start
NtBBX13	TATA-box	ATATAT	413	6	+	Brassica napus	core promoter element around -30 of transcription start
NtBBX13	TATA-box	TATA	414	4	+	Arabidopsis thaliana	core promoter element around -30 of transcription start
NtBBX13	TATA-box	TATA	480	4	+	Arabidopsis thaliana	core promoter element around -30 of transcription start
NtBBX13	TATA-box	TATAAAT	490	7	-	Brassica juncea	core promoter element around -30 of transcription start
NtBBX13	TATA-box	TATAAA	491	6	-	Helianthus annuus	core promoter element around -30 of transcription start
NtBBX13	TATA-box	TATAA	492	5	-	Arabidopsis thaliana	core promoter element around -30 of transcription start
NtBBX13	TATA-box	TATA	493	4	+	Arabidopsis thaliana	core promoter element around -30 of transcription start
NtBBX13	TATA-box	ATTATA	519	6	+	Brassica napus	core promoter element around -30 of transcription start
NtBBX13	TATA-box	TATAA	520	5	-	Arabidopsis thaliana	core promoter element around -30 of transcription start
NtBBX13	TATA-box	TATA	521	4	+	Arabidopsis thaliana	core promoter element around -30 of transcription start
NtBBX13	TATA-box	taTATAAAtc	544	9	+	Arabidopsis thaliana	core promoter element around -30 of transcription start
NtBBX13	TATA-box	ATATAA	545	6	+	Brassica oleracea	core promoter element around -30 of transcription start
NtBBX13	TATA-box	TATA	546	4	+	Arabidopsis thaliana	core promoter element around -30 of transcription start
NtBBX13	TATA-box	ATATAT	822	6	+	Brassica napus	core promoter element around -30 of transcription start
NtBBX13	TATA-box	TATA	823	4	+	Arabidopsis thaliana	core promoter element around -30 of transcription start
NtBBX13	TATA-box	ATTATA	830	6	+	Brassica napus	core promoter element around -30 of transcription start
NtBBX13	TATA-box	TATAA	831	5	-	Arabidopsis thaliana	core promoter element around -30 of transcription start
NtBBX13	TATA-box	TATA	832	4	+	Arabidopsis thaliana	core promoter element around -30 of transcription start
NtBBX13	TATA-box	TATAA	903	5	-	Arabidopsis thaliana	core promoter element around -30 of transcription start
NtBBX13	TATA-box	TATA	904	4	+	Arabidopsis thaliana	core promoter element around -30 of transcription start
NtBBX13	TATA-box	TATA	1281	4	-	Arabidopsis thaliana	core promoter element around -30 of transcription start
NtBBX13	TATA-box	TATAA	1451	5	-	Arabidopsis thaliana	core promoter element around -30 of transcription start
NtBBX13	TATA-box	TATA	1452	4	-	Arabidopsis thaliana	core promoter element around -30 of transcription start
NtBBX13	TATA-box	TATAAAA	1588	7	-	Pisum sativum	core promoter element around -30 of transcription start
NtBBX13	TATA-box	TATAAA	1589	6	-	Helianthus annuus	core promoter element around -30 of transcription start
NtBBX13	TATA-box	TATATAA	1590	7	-	Arabidopsis thaliana	core promoter element around -30 of transcription start
NtBBX13	TATA-box	TATATA	1591	6	-	Arabidopsis thaliana	core promoter element around -30 of transcription start
NtBBX13	TATA-box	ATATAT	1592	6	-	Brassica napus	core promoter element around -30 of transcription start
NtBBX13	TATA-box	TATA	1593	4	-	Arabidopsis thaliana	core promoter element around -30 of transcription start
NtBBX13	TATA-box	ATATAT	1662	6	-	Brassica napus	core promoter element around -30 of transcription start
NtBBX13	TATA-box	TATA	1663	4	-	Arabidopsis thaliana	core promoter element around -30 of transcription start
NtBBX13	TATA-box	ATATAA	1726	6	+	Brassica oleracea	core promoter element around -30 of transcription start
NtBBX13	TATA-box	TATA	1727	4	-	Arabidopsis thaliana	core promoter element around -30 of transcription start
NtBBX13	MYB	CAACCA	316	6	+	Arabidopsis thaliana
NtBBX13	MYB	TAACCA	900	6	-	Arabidopsis thaliana
NtBBX13	MYB	CAACCA	1680	6	-	Arabidopsis thaliana
NtBBX13	MYB	CAACCA	1790	6	+	Arabidopsis thaliana
NtBBX13	MYB	TAACCA	1830	6	+	Arabidopsis thaliana
NtBBX13	MYB	CAACCA	1850	6	+	Arabidopsis thaliana
NtBBX13	MYB	CAACCA	1857	6	-	Arabidopsis thaliana
NtBBX13	MYB	CAACAG	1993	6	+	Arabidopsis thaliana
NtBBX14	ARE	AAACCA	468	6	+	Zea mays	cis-acting regulatory element essential for the anaerobic induction
NtBBX14	ARE	AAACCA	1095	6	+	Zea mays	cis-acting regulatory element essential for the anaerobic induction
NtBBX14	ARE	AAACCA	1600	6	+	Zea mays	cis-acting regulatory element essential for the anaerobic induction
NtBBX14	G-box	CACGTC	114	6	+	Zea mays	cis-acting regulatory element involved in light responsiveness
NtBBX14	as-1	TGACG	116	5	-	Arabidopsis thaliana
NtBBX14	circadian	CAAAGATATC	1481	9	+	Lycopersicon esculentum	cis-acting regulatory element involved in circadian control
NtBBX14	MYC	CATGTG	41	6	+	Arabidopsis thaliana
NtBBX14	MYC	CAATTG	882	6	+	Arabidopsis thaliana
NtBBX14	MYC	CATTTG	964	6	-	Arabidopsis thaliana
NtBBX14	MYC	CATTTG	1133	6	-	Arabidopsis thaliana
NtBBX14	CGTCA-motif	CGTCA	116	5	+	Hordeum vulgare	cis-acting regulatory element involved in the MeJA-responsiveness
NtBBX14	TATA-box	ATTATA	329	6	+	Brassica napus	core promoter element around -30 of transcription start
NtBBX14	TATA-box	TATAA	330	5	-	Arabidopsis thaliana	core promoter element around -30 of transcription start
NtBBX14	TATA-box	TATA	331	4	+	Arabidopsis thaliana	core promoter element around -30 of transcription start
NtBBX14	TATA-box	ATATAT	570	6	+	Brassica napus	core promoter element around -30 of transcription start
NtBBX14	TATA-box	TATA	571	4	+	Arabidopsis thaliana	core promoter element around -30 of transcription start
NtBBX14	TATA-box	TATACA	575	6	-	Helianthus annuus	core promoter element around -30 of transcription start
NtBBX14	TATA-box	TATA	577	4	+	Arabidopsis thaliana	core promoter element around -30 of transcription start
NtBBX14	TATA-box	ATATAA	632	6	+	Brassica oleracea	core promoter element around -30 of transcription start
NtBBX14	TATA-box	TATA	633	4	+	Arabidopsis thaliana	core promoter element around -30 of transcription start
NtBBX14	TATA-box	ATTATA	759	6	+	Brassica napus	core promoter element around -30 of transcription start
NtBBX14	TATA-box	TATAA	760	5	-	Arabidopsis thaliana	core promoter element around -30 of transcription start
NtBBX14	TATA-box	TATA	761	4	+	Arabidopsis thaliana	core promoter element around -30 of transcription start
NtBBX14	TATA-box	TATA	772	4	+	Arabidopsis thaliana	core promoter element around -30 of transcription start
NtBBX14	TATA-box	TATAA	921	5	-	Arabidopsis thaliana	core promoter element around -30 of transcription start
NtBBX14	TATA-box	TATA	922	4	+	Arabidopsis thaliana	core promoter element around -30 of transcription start
NtBBX14	TATA-box	ATTATA	998	6	+	Brassica napus	core promoter element around -30 of transcription start
NtBBX14	TATA-box	TATAA	999	5	-	Arabidopsis thaliana	core promoter element around -30 of transcription start
NtBBX14	TATA-box	TATA	1000	4	-	Arabidopsis thaliana	core promoter element around -30 of transcription start
NtBBX14	TATA-box	ATTATA	1015	6	+	Brassica napus	core promoter element around -30 of transcription start
NtBBX14	TATA-box	TATATAA	1016	7	-	Arabidopsis thaliana	core promoter element around -30 of transcription start
NtBBX14	TATA-box	TATATA	1017	6	-	Arabidopsis thaliana	core promoter element around -30 of transcription start
NtBBX14	TATA-box	ATATAA	1018	6	+	Brassica oleracea	core promoter element around -30 of transcription start
NtBBX14	TATA-box	TATA	1019	4	-	Arabidopsis thaliana	core promoter element around -30 of transcription start
NtBBX14	TATA-box	TATAAGAA	1155	8	-	Zea mays	core promoter element around -30 of transcription start
NtBBX14	TATA-box	TATAA	1158	5	-	Arabidopsis thaliana	core promoter element around -30 of transcription start
NtBBX14	TATA-box	TATA	1159	4	-	Arabidopsis thaliana	core promoter element around -30 of transcription start
NtBBX14	TATA-box	TATAAAA	1177	7	-	Pisum sativum	core promoter element around -30 of transcription start
NtBBX14	TATA-box	TATAAA	1178	6	-	Helianthus annuus	core promoter element around -30 of transcription start
NtBBX14	TATA-box	TATAA	1179	5	-	Arabidopsis thaliana	core promoter element around -30 of transcription start
NtBBX14	TATA-box	TATA	1180	4	-	Arabidopsis thaliana	core promoter element around -30 of transcription start
NtBBX14	TATA-box	TATA	1201	4	-	Arabidopsis thaliana	core promoter element around -30 of transcription start
NtBBX14	TATA-box	taTATAAAtc	1375	9	-	Arabidopsis thaliana	core promoter element around -30 of transcription start
NtBBX14	TATA-box	TATAAAT	1376	7	-	Brassica juncea	core promoter element around -30 of transcription start
NtBBX14	TATA-box	TATAAA	1377	6	-	Helianthus annuus	core promoter element around -30 of transcription start
NtBBX14	TATA-box	TATATAA	1378	7	-	Arabidopsis thaliana	core promoter element around -30 of transcription start
NtBBX14	TATA-box	TATATA	1379	6	-	Arabidopsis thaliana	core promoter element around -30 of transcription start
NtBBX14	TATA-box	ATATAA	1380	6	+	Brassica oleracea	core promoter element around -30 of transcription start
NtBBX14	TATA-box	TATA	1381	4	-	Arabidopsis thaliana	core promoter element around -30 of transcription start
NtBBX14	TATA-box	TATA	1401	4	-	Arabidopsis thaliana	core promoter element around -30 of transcription start
NtBBX14	TATA-box	ATATAA	1464	6	+	Brassica oleracea	core promoter element around -30 of transcription start
NtBBX14	TATA-box	TATA	1465	4	-	Arabidopsis thaliana	core promoter element around -30 of transcription start
NtBBX14	TATA-box	TATA	1673	4	-	Arabidopsis thaliana	core promoter element around -30 of transcription start
NtBBX14	TATA-box	TATATAA	1729	7	-	Arabidopsis thaliana	core promoter element around -30 of transcription start
NtBBX14	TATA-box	TATATA	1730	6	-	Arabidopsis thaliana	core promoter element around -30 of transcription start
NtBBX14	TATA-box	ATATAT	1731	6	-	Brassica napus	core promoter element around -30 of transcription start
NtBBX14	TATA-box	TATA	1732	4	-	Arabidopsis thaliana	core promoter element around -30 of transcription start
NtBBX14	TATA-box	taTATAAAg	1756	9	-	Lycopersicon esculentum	core promoter element around -30 of transcription start
NtBBX14	TATA-box	TATAAA	1757	6	-	Helianthus annuus	core promoter element around -30 of transcription start
NtBBX14	TATA-box	TATATAA	1758	7	-	Arabidopsis thaliana	core promoter element around -30 of transcription start
NtBBX14	TATA-box	TATATA	1759	6	-	Arabidopsis thaliana	core promoter element around -30 of transcription start
NtBBX14	TATA-box	ATATAT	1760	6	-	Brassica napus	core promoter element around -30 of transcription start
NtBBX14	TATA-box	TATATA	1761	6	-	Arabidopsis thaliana	core promoter element around -30 of transcription start
NtBBX14	TATA-box	ATATAT	1762	6	-	Brassica napus	core promoter element around -30 of transcription start
NtBBX14	TATA-box	TATA	1763	4	-	Arabidopsis thaliana	core promoter element around -30 of transcription start
NtBBX14	MYB	TAACCA	110	6	+	Arabidopsis thaliana
NtBBX14	MYB	CAACAG	265	6	+	Arabidopsis thaliana
NtBBX14	MYB	CAACAG	715	6	-	Arabidopsis thaliana
NtBBX14	MYB	TAACCA	1517	6	+	Arabidopsis thaliana
NtBBX14	MYB	CAACAG	1687	6	-	Arabidopsis thaliana
NtBBX14	MYB	CAACAG	1930	6	-	Arabidopsis thaliana
NtBBX14	MBS	CAACTG	1703	6	+	Arabidopsis thaliana	MYB binding site involved in drought-inducibility
NtBBX14	MBS	CAACTG	1823	6	-	Arabidopsis thaliana	MYB binding site involved in drought-inducibility
NtBBX14	CAT-box	GCCACT	1682	6	-	Arabidopsis thaliana	cis-acting regulatory element related to meristem expression
NtBBX14	GARE-motif	TCTGTTG	714	7	+	Brassica oleracea	gibberellin-responsive element
NtBBX14	TCA-element	TCAGAAGAGG	693	9	-	Brassica oleracea	cis-acting element involved in salicylic acid responsiveness
NtBBX14	GT1-motif	GGTTAA	109	6	-	Arabidopsis thaliana	light responsive element
NtBBX14	TGA-element	AACGAC	954	6	+	Brassica oleracea	auxin-responsive element
NtBBX14	Box 4	ATTAAT	66	6	+	Petroselinum crispum	part of a conserved DNA module involved in light responsiveness
NtBBX14	Box 4	ATTAAT	278	6	+	Petroselinum crispum	part of a conserved DNA module involved in light responsiveness
NtBBX14	Box 4	ATTAAT	385	6	+	Petroselinum crispum	part of a conserved DNA module involved in light responsiveness
NtBBX14	Box 4	ATTAAT	389	6	+	Petroselinum crispum	part of a conserved DNA module involved in light responsiveness
NtBBX14	Box 4	ATTAAT	914	6	+	Petroselinum crispum	part of a conserved DNA module involved in light responsiveness
NtBBX14	Box 4	ATTAAT	1029	6	-	Petroselinum crispum	part of a conserved DNA module involved in light responsiveness
NtBBX14	TCA	TCATCTTCAT	1440	9	+	Pisum sativum
NtBBX14		motif_sequence	13	4	-	organism	short_function
NtBBX14		motif_sequence	58	4	-	organism	short_function
NtBBX14		motif_sequence	293	4	+	organism	short_function
NtBBX14		motif_sequence	299	4	+	organism	short_function
NtBBX14		motif_sequence	305	4	+	organism	short_function
NtBBX14		motif_sequence	453	4	-	organism	short_function
NtBBX14		motif_sequence	485	4	-	organism	short_function
NtBBX14		motif_sequence	490	4	-	organism	short_function
NtBBX14		motif_sequence	560	4	-	organism	short_function
NtBBX14		motif_sequence	893	4	-	organism	short_function
NtBBX14		motif_sequence	910	4	-	organism	short_function
NtBBX14		motif_sequence	1458	4	+	organism	short_function
NtBBX14		motif_sequence	1486	4	+	organism	short_function
NtBBX14		motif_sequence	1534	4	+	organism	short_function
NtBBX14		motif_sequence	1772	4	+	organism	short_function
NtBBX14		motif_sequence	1919	4	+	organism	short_function
NtBBX14	MYB-like sequence	TAACCA	110	6	+	Arabidopsis thaliana
NtBBX14	MYB-like sequence	TAACCA	1517	6	+	Arabidopsis thaliana
NtBBX14	Myb-binding site	CAACAG	265	6	+	Nicotiana tabacum
NtBBX14	Myb-binding site	CAACAG	715	6	-	Nicotiana tabacum
NtBBX14	Myb-binding site	CAACAG	1687	6	-	Nicotiana tabacum
NtBBX14	Myb-binding site	CAACAG	1930	6	-	Nicotiana tabacum
NtBBX14	G-Box	CACGTT	372	6	-	Pisum sativum	cis-acting regulatory element involved in light responsiveness
NtBBX14	G-Box	CACGTT	1451	6	+	Pisum sativum	cis-acting regulatory element involved in light responsiveness
NtBBX14	Unnamed__6	taTAAATATct	1159	10	+	Zea mays
NtBBX14	ERE	ATTTTAAA	624	8	+	Nicotiana glutinos
NtBBX14	ERE	ATTTTAAA	626	8	-	Nicotiana glutinos
NtBBX14	ERE	ATTTTAAA	1370	8	-	Nicotiana glutinos
NtBBX14	AAGAA-motif	gGTAAAGAAA	1199	9	+	Avena sativa
NtBBX14	AAGAA-motif	GAAAGAA	1319	7	+	Avena sativa
NtBBX14	AAGAA-motif	GAAAGAA	1902	7	-	Avena sativa
NtBBX14	AAGAA-motif	GAAAGAA	1910	7	-	Avena sativa
NtBBX14	ABRE	ACGTG	114	5	-	Arabidopsis thaliana	cis-acting element involved in the abscisic acid responsiveness
NtBBX14	ABRE	ACGTG	373	5	+	Arabidopsis thaliana	cis-acting element involved in the abscisic acid responsiveness
NtBBX14	ABRE	AACCCGG	530	7	-	Arabidopsis thaliana	cis-acting element involved in the abscisic acid responsiveness
NtBBX14	ABRE	ACGTG	1451	5	-	Arabidopsis thaliana	cis-acting element involved in the abscisic acid responsiveness
NtBBX14	TCCC-motif	TCTCCCT	294	7	+	Spinacia oleracea	part of a light responsive element
NtBBX14	TCCC-motif	TCTCCCT	300	7	+	Spinacia oleracea	part of a light responsive element
NtBBX14	TCCC-motif	TCTCCCT	306	7	+	Spinacia oleracea	part of a light responsive element
NtBBX14	Unnamed__4	CTCC	91	4	+	Petroselinum hortense
NtBBX14	Unnamed__4	CTCC	262	4	+	Petroselinum hortense
NtBBX14	Unnamed__4	CTCC	295	4	+	Petroselinum hortense
NtBBX14	Unnamed__4	CTCC	301	4	+	Petroselinum hortense
NtBBX14	Unnamed__4	CTCC	307	4	+	Petroselinum hortense
NtBBX14	Unnamed__4	CTCC	396	4	+	Petroselinum hortense
NtBBX14	Unnamed__4	CTCC	490	4	-	Petroselinum hortense
NtBBX14	Unnamed__4	CTCC	1085	4	-	Petroselinum hortense
NtBBX14	Unnamed__4	CTCC	1264	4	-	Petroselinum hortense
NtBBX14	Unnamed__4	CTCC	1267	4	-	Petroselinum hortense
NtBBX14	Unnamed__4	CTCC	1460	4	+	Petroselinum hortense
NtBBX14	Unnamed__4	CTCC	1789	4	-	Petroselinum hortense
NtBBX14	Unnamed__1	CGTGG	113	5	-	Zea mays
NtBBX14	AT~TATA-box	TATATA	1017	6	-	Arabidopsis thaliana
NtBBX14	AT~TATA-box	TATATAAA	1377	8	-	Arabidopsis thaliana
NtBBX14	AT~TATA-box	TATATA	1379	6	-	Arabidopsis thaliana
NtBBX14	AT~TATA-box	TATATA	1730	6	-	Arabidopsis thaliana
NtBBX14	AT~TATA-box	TATATAAA	1757	8	-	Arabidopsis thaliana
NtBBX14	AT~TATA-box	TATATA	1759	6	-	Arabidopsis thaliana
NtBBX14	AT~TATA-box	TATATA	1761	6	-	Arabidopsis thaliana
NtBBX14	TGACG-motif	TGACG	116	5	-	Hordeum vulgare	cis-acting regulatory element involved in the MeJA-responsiveness
NtBBX14	GATA-motif	AAGATAAGATT	1615	10	-	Arabidopsis thaliana	part of a light responsive element
NtBBX14	GATA-motif	GATAGGA	1954	7	-	Arabidopsis thaliana	part of a light responsive element
NtBBX14	Myb	CAACTG	1703	6	+	Arabidopsis thaliana
NtBBX14	Myb	TAACTG	1769	6	+	Arabidopsis thaliana
NtBBX14	Myb	CAACTG	1823	6	-	Arabidopsis thaliana
NtBBX14	CAAT-box	CAAAT	2	5	+	Pisum sativum	common cis-acting element in promoter and enhancer regions
NtBBX14	CAAT-box	CAAAT	47	5	-	Pisum sativum	common cis-acting element in promoter and enhancer regions
NtBBX14	CAAT-box	CAAT	52	4	+	Nicotiana glutinosa
NtBBX14	CAAT-box	CAAAT	83	5	-	Pisum sativum	common cis-acting element in promoter and enhancer regions
NtBBX14	CAAT-box	CAAAT	119	5	+	Pisum sativum	common cis-acting element in promoter and enhancer regions
NtBBX14	CAAT-box	CCCAATTT	120	8	-	Arabidopsis thaliana	common cis-acting element in promoter and enhancer regions
NtBBX14	CAAT-box	CCAAT	122	5	-	Arabidopsis thaliana	common cis-acting element in promoter and enhancer regions
NtBBX14	CAAT-box	CAAT	188	4	+	Nicotiana glutinosa
NtBBX14	CAAT-box	CAAAT	340	5	-	Pisum sativum	common cis-acting element in promoter and enhancer regions
NtBBX14	CAAT-box	CCAAT	471	5	+	Arabidopsis thaliana	common cis-acting element in promoter and enhancer regions
NtBBX14	CAAT-box	CAAT	472	4	+	Nicotiana glutinosa
NtBBX14	CAAT-box	CAAAT	499	5	+	Pisum sativum	common cis-acting element in promoter and enhancer regions
NtBBX14	CAAT-box	CAAT	594	4	-	Nicotiana glutinosa
NtBBX14	CAAT-box	CAAT	598	4	+	Nicotiana glutinosa
NtBBX14	CAAT-box	CAAAT	608	5	+	Pisum sativum	common cis-acting element in promoter and enhancer regions
NtBBX14	CAAT-box	CAAAT	745	5	+	Pisum sativum	common cis-acting element in promoter and enhancer regions
NtBBX14	CAAT-box	CAAAT	768	5	+	Pisum sativum	common cis-acting element in promoter and enhancer regions
NtBBX14	CAAT-box	CAAT	776	4	+	Nicotiana glutinosa
NtBBX14	CAAT-box	CAAT	782	4	+	Nicotiana glutinosa
NtBBX14	CAAT-box	CAAT	815	4	+	Nicotiana glutinosa
NtBBX14	CAAT-box	CAAT	855	4	+	Nicotiana glutinosa
NtBBX14	CAAT-box	CCAAT	881	5	+	Arabidopsis thaliana	common cis-acting element in promoter and enhancer regions
NtBBX14	CAAT-box	CAAT	882	4	+	Nicotiana glutinosa
NtBBX14	CAAT-box	CAAT	884	4	-	Nicotiana glutinosa
NtBBX14	CAAT-box	CAAAT	964	5	+	Pisum sativum	common cis-acting element in promoter and enhancer regions
NtBBX14	CAAT-box	CAAT	971	4	+	Nicotiana glutinosa
NtBBX14	CAAT-box	CAAT	1081	4	+	Nicotiana glutinosa
NtBBX14	CAAT-box	CAAT	1106	4	-	Nicotiana glutinosa
NtBBX14	CAAT-box	CAAAT	1133	5	+	Pisum sativum	common cis-acting element in promoter and enhancer regions
NtBBX14	CAAT-box	CAAT	1394	4	-	Nicotiana glutinosa
NtBBX14	CAAT-box	CAAAT	1506	5	-	Pisum sativum	common cis-acting element in promoter and enhancer regions
NtBBX14	CAAT-box	CCAAT	1520	5	+	Arabidopsis thaliana	common cis-acting element in promoter and enhancer regions
NtBBX14	CAAT-box	CAAT	1521	4	+	Nicotiana glutinosa
NtBBX14	CAAT-box	CAAT	1543	4	-	Nicotiana glutinosa
NtBBX14	CAAT-box	CCAAT	1561	5	+	Arabidopsis thaliana	common cis-acting element in promoter and enhancer regions
NtBBX14	CAAT-box	CAAT	1562	4	+	Nicotiana glutinosa
NtBBX14	CAAT-box	CAAT	1657	4	+	Nicotiana glutinosa
NtBBX14	CAAT-box	CAAT	1710	4	+	Nicotiana glutinosa
NtBBX14	CAAT-box	CCAAT	1777	5	+	Arabidopsis thaliana	common cis-acting element in promoter and enhancer regions
NtBBX14	CAAT-box	CAAT	1778	4	+	Nicotiana glutinosa
NtBBX14	CAAT-box	CCAAT	1808	5	+	Arabidopsis thaliana	common cis-acting element in promoter and enhancer regions
NtBBX14	CAAT-box	CAAT	1809	4	+	Nicotiana glutinosa
NtBBX14	CAAT-box	CCAAT	1813	5	+	Arabidopsis thaliana	common cis-acting element in promoter and enhancer regions
NtBBX14	CAAT-box	CAAT	1814	4	+	Nicotiana glutinosa
NtBBX14	CAAT-box	CCAAT	1835	5	+	Arabidopsis thaliana	common cis-acting element in promoter and enhancer regions
NtBBX14	CAAT-box	CAAT	1836	4	+	Nicotiana glutinosa
NtBBX14	CAAT-box	CAAT	1881	4	-	Nicotiana glutinosa
NtBBX14	CAAT-box	CAAT	1978	4	+	Nicotiana glutinosa
NtBBX14	TC-rich repeats	ATTCTCTAAC	259	9	+	Nicotiana tabacum	cis-acting element involved in defense and stress responsiveness
NtBBX15	TATA-box	ATATAT	396	6	+	Brassica napus	core promoter element around -30 of transcription start
NtBBX15	TATA-box	TATATA	397	6	+	Arabidopsis thaliana	core promoter element around -30 of transcription start
NtBBX15	TATA-box	ATATAA	398	6	+	Brassica oleracea	core promoter element around -30 of transcription start
NtBBX15	TATA-box	TATA	399	4	+	Arabidopsis thaliana	core promoter element around -30 of transcription start
NtBBX15	TATA-box	TATA	467	4	+	Arabidopsis thaliana	core promoter element around -30 of transcription start
NtBBX15	TATA-box	TATAAAA	514	7	-	Pisum sativum	core promoter element around -30 of transcription start
NtBBX15	TATA-box	TATAAA	515	6	-	Helianthus annuus	core promoter element around -30 of transcription start
NtBBX15	TATA-box	TATAA	516	5	-	Arabidopsis thaliana	core promoter element around -30 of transcription start
NtBBX15	TATA-box	TATA	517	4	+	Arabidopsis thaliana	core promoter element around -30 of transcription start
NtBBX15	TATA-box	TATAA	849	5	-	Arabidopsis thaliana	core promoter element around -30 of transcription start
NtBBX15	TATA-box	TATA	850	4	+	Arabidopsis thaliana	core promoter element around -30 of transcription start
NtBBX15	TATA-box	ATATAT	863	6	+	Brassica napus	core promoter element around -30 of transcription start
NtBBX15	TATA-box	TATATA	864	6	+	Arabidopsis thaliana	core promoter element around -30 of transcription start
NtBBX15	TATA-box	ATATAA	865	6	+	Brassica oleracea	core promoter element around -30 of transcription start
NtBBX15	TATA-box	TATA	866	4	+	Arabidopsis thaliana	core promoter element around -30 of transcription start
NtBBX15	TATA-box	ATTATA	937	6	+	Brassica napus	core promoter element around -30 of transcription start
NtBBX15	TATA-box	TATAA	938	5	-	Arabidopsis thaliana	core promoter element around -30 of transcription start
NtBBX15	TATA-box	TATA	939	4	+	Arabidopsis thaliana	core promoter element around -30 of transcription start
NtBBX15	TATA-box	TATACA	956	6	-	Helianthus annuus	core promoter element around -30 of transcription start
NtBBX15	TATA-box	TATA	958	4	+	Arabidopsis thaliana	core promoter element around -30 of transcription start
NtBBX15	TATA-box	TATAAGAA	1137	8	-	Zea mays	core promoter element around -30 of transcription start
NtBBX15	TATA-box	TATAA	1140	5	-	Arabidopsis thaliana	core promoter element around -30 of transcription start
NtBBX15	TATA-box	TATA	1141	4	-	Arabidopsis thaliana	core promoter element around -30 of transcription start
NtBBX15	TATA-box	TATAAAA	1159	7	-	Pisum sativum	core promoter element around -30 of transcription start
NtBBX15	TATA-box	TATAAA	1160	6	-	Helianthus annuus	core promoter element around -30 of transcription start
NtBBX15	TATA-box	TATAA	1161	5	-	Arabidopsis thaliana	core promoter element around -30 of transcription start
NtBBX15	TATA-box	TATA	1162	4	-	Arabidopsis thaliana	core promoter element around -30 of transcription start
NtBBX15	TATA-box	TATAAAT	1187	7	-	Brassica juncea	core promoter element around -30 of transcription start
NtBBX15	TATA-box	TATAAA	1188	6	-	Helianthus annuus	core promoter element around -30 of transcription start
NtBBX15	TATA-box	TATAA	1189	5	-	Arabidopsis thaliana	core promoter element around -30 of transcription start
NtBBX15	TATA-box	TATA	1190	4	-	Arabidopsis thaliana	core promoter element around -30 of transcription start
NtBBX15	TATA-box	TATATAA	1389	7	-	Arabidopsis thaliana	core promoter element around -30 of transcription start
NtBBX15	TATA-box	TATATA	1390	6	-	Arabidopsis thaliana	core promoter element around -30 of transcription start
NtBBX15	TATA-box	ATATAA	1391	6	+	Brassica oleracea	core promoter element around -30 of transcription start
NtBBX15	TATA-box	TATA	1392	4	-	Arabidopsis thaliana	core promoter element around -30 of transcription start
NtBBX15	TATA-box	TATA	1675	4	-	Arabidopsis thaliana	core promoter element around -30 of transcription start
NtBBX15	TATA-box	TATATAA	1731	7	-	Arabidopsis thaliana	core promoter element around -30 of transcription start
NtBBX15	TATA-box	TATATA	1732	6	-	Arabidopsis thaliana	core promoter element around -30 of transcription start
NtBBX15	TATA-box	ATATAT	1733	6	-	Brassica napus	core promoter element around -30 of transcription start
NtBBX15	TATA-box	TATA	1734	4	-	Arabidopsis thaliana	core promoter element around -30 of transcription start
NtBBX15	TATA-box	taTATAAAg	1758	9	-	Lycopersicon esculentum	core promoter element around -30 of transcription start
NtBBX15	TATA-box	TATAAA	1759	6	-	Helianthus annuus	core promoter element around -30 of transcription start
NtBBX15	TATA-box	TATATAA	1760	7	-	Arabidopsis thaliana	core promoter element around -30 of transcription start
NtBBX15	TATA-box	TATATA	1761	6	-	Arabidopsis thaliana	core promoter element around -30 of transcription start
NtBBX15	TATA-box	ATATAT	1762	6	-	Brassica napus	core promoter element around -30 of transcription start
NtBBX15	TATA-box	TATATA	1763	6	-	Arabidopsis thaliana	core promoter element around -30 of transcription start
NtBBX15	TATA-box	ATATAT	1764	6	-	Brassica napus	core promoter element around -30 of transcription start
NtBBX15	TATA-box	TATA	1765	4	-	Arabidopsis thaliana	core promoter element around -30 of transcription start
NtBBX15	MYB	CAACCA	234	6	-	Arabidopsis thaliana
NtBBX15	MYB	TAACCA	333	6	+	Arabidopsis thaliana
NtBBX15	MYB	CAACCA	1009	6	+	Arabidopsis thaliana
NtBBX15	MYB	CAACCA	1528	6	+	Arabidopsis thaliana
NtBBX15	MYB	CAACAG	1689	6	-	Arabidopsis thaliana
NtBBX15	MYB	CAACAG	1825	6	-	Arabidopsis thaliana
NtBBX15	MYB	CAACAG	1935	6	-	Arabidopsis thaliana
NtBBX15	MYB	CAACAG	1967	6	+	Arabidopsis thaliana
NtBBX15	MBS	CAACTG	1705	6	+	Arabidopsis thaliana	MYB binding site involved in drought-inducibility
NtBBX15	CAT-box	GCCACT	1684	6	-	Arabidopsis thaliana	cis-acting regulatory element related to meristem expression
NtBBX15	ABRE3a	TACGTG	175	6	-	Zea mays
NtBBX15	GT1-motif	GGTTAA	332	6	-	Arabidopsis thaliana	light responsive element
NtBBX15	HD-Zip 1	CAAT(A/T)ATTG	1712	8.5	-	Arabidopsis thaliana	element involved in differentiation of the palisade mesophyll cells
NtBBX15	TGA-element	AACGAC	242	6	-	Brassica oleracea	auxin-responsive element
NtBBX15	TGA-element	AACGAC	893	6	+	Brassica oleracea	auxin-responsive element
NtBBX15	Box 4	ATTAAT	574	6	+	Petroselinum crispum	part of a conserved DNA module involved in light responsiveness
NtBBX15	ARE	AAACCA	1034	6	+	Zea mays	cis-acting regulatory element essential for the anaerobic induction
NtBBX15	ABRE4	CACGTA	175	6	+	Zea mays
NtBBX15	G-box	TACGTG	175	6	-	Arabidopsis thaliana	cis-acting regulatory element involved in light responsiveness
NtBBX15	G-box	GCCACGTGGA	826	9	-	Arabidopsis thaliana	cis-acting regulatory element involved in light responsiveness
NtBBX15	G-box	CACGTG	828	6	+	Arabidopsis thaliana	cis-acting regulatory element involved in light responsiveness
NtBBX15	G-box	CACGTC	838	6	-	Zea mays	cis-acting regulatory element involved in light responsiveness
NtBBX15	G-box	CACGAC	973	6	+	Zea mays	cis-acting regulatory element involved in light responsiveness
NtBBX15	as-1	TGACG	714	5	-	Arabidopsis thaliana
NtBBX15	as-1	TGACG	837	5	+	Arabidopsis thaliana
NtBBX15	MYC	CAATTG	23	6	+	Arabidopsis thaliana
NtBBX15	MYC	CAATTG	30	6	+	Arabidopsis thaliana
NtBBX15	MYC	CATTTG	495	6	-	Arabidopsis thaliana
NtBBX15	MYC	CATTTG	903	6	-	Arabidopsis thaliana
NtBBX15	MYC	CATTTG	978	6	-	Arabidopsis thaliana
NtBBX15	CGTCA-motif	CGTCA	714	5	+	Hordeum vulgare	cis-acting regulatory element involved in the MeJA-responsiveness
NtBBX15	CGTCA-motif	CGTCA	837	5	-	Hordeum vulgare	cis-acting regulatory element involved in the MeJA-responsiveness
NtBBX15	AAGAA-motif	GAAAGAA	273	7	+	Avena sativa
NtBBX15	AAGAA-motif	GAAAGAA	1316	7	+	Avena sativa
NtBBX15	AAGAA-motif	GAAAGAA	1911	7	-	Avena sativa
NtBBX15	ABRE	ACGTG	175	5	-	Arabidopsis thaliana	cis-acting element involved in the abscisic acid responsiveness
NtBBX15	ABRE	GACACGTGGC	826	9	-	Triticum aestivum	cis-acting element involved in the abscisic acid responsiveness
NtBBX15	ABRE	CACGTG	828	6	+	Arabidopsis thaliana	cis-acting element involved in the abscisic acid responsiveness
NtBBX15	ABRE	ACGTG	829	5	+	Arabidopsis thaliana	cis-acting element involved in the abscisic acid responsiveness
NtBBX15	ABRE	ACGTG	839	5	+	Arabidopsis thaliana	cis-acting element involved in the abscisic acid responsiveness
NtBBX15	ABRE	ACGTG	1462	5	-	Arabidopsis thaliana	cis-acting element involved in the abscisic acid responsiveness
NtBBX15	WUN-motif	AAATTACTA	343	9	-	Nicotiana glutinosa
NtBBX15	WUN-motif	AAATTACT	344	8	-	Nicotiana glutinosa
NtBBX15	Unnamed__4	CTCC	10	4	-	Petroselinum hortense
NtBBX15	Unnamed__4	CTCC	50	4	-	Petroselinum hortense
NtBBX15	Unnamed__4	CTCC	144	4	-	Petroselinum hortense
NtBBX15	Unnamed__4	CTCC	215	4	+	Petroselinum hortense
NtBBX15	Unnamed__4	CTCC	510	4	+	Petroselinum hortense
NtBBX15	Unnamed__4	CTCC	1024	4	-	Petroselinum hortense
NtBBX15	Unnamed__4	CTCC	1118	4	+	Petroselinum hortense
NtBBX15	Unnamed__4	CTCC	1261	4	-	Petroselinum hortense
NtBBX15	Unnamed__4	CTCC	1264	4	-	Petroselinum hortense
NtBBX15	Unnamed__4	CTCC	1339	4	-	Petroselinum hortense
NtBBX15	Unnamed__4	CTCC	1471	4	+	Petroselinum hortense
NtBBX15	Unnamed__4	CTCC	1834	4	+	Petroselinum hortense
NtBBX15	Unnamed__1	CGTGG	827	5	-	Zea mays
NtBBX15	TGACG-motif	TGACG	714	5	-	Hordeum vulgare	cis-acting regulatory element involved in the MeJA-responsiveness
NtBBX15	TGACG-motif	TGACG	837	5	+	Hordeum vulgare	cis-acting regulatory element involved in the MeJA-responsiveness
NtBBX15	AT~TATA-box	TATATA	397	6	+	Arabidopsis thaliana
NtBBX15	AT~TATA-box	TATATA	864	6	+	Arabidopsis thaliana
NtBBX15	AT~TATA-box	TATATA	1390	6	-	Arabidopsis thaliana
NtBBX15	AT~TATA-box	TATATA	1732	6	-	Arabidopsis thaliana
NtBBX15	AT~TATA-box	TATATAAA	1759	8	-	Arabidopsis thaliana
NtBBX15	AT~TATA-box	TATATA	1761	6	-	Arabidopsis thaliana
NtBBX15	AT~TATA-box	TATATA	1763	6	-	Arabidopsis thaliana
NtBBX15	TATA	TATAAAAT	399	8	+	Arabidopsis thaliana
NtBBX15	GATA-motif	GATAGGA	196	7	-	Arabidopsis thaliana	part of a light responsive element
NtBBX15	GATA-motif	GATAGGA	692	7	-	Arabidopsis thaliana	part of a light responsive element
NtBBX15	GATA-motif	AAGATAAGATT	1617	10	-	Arabidopsis thaliana	part of a light responsive element
NtBBX15	Myb	TAACTG	819	6	+	Arabidopsis thaliana
NtBBX15	Myb	CAACTG	1705	6	+	Arabidopsis thaliana
NtBBX15	AE-box	AGAAACTT	1080	8	-	Arabidopsis thaliana	part of a module for light response
NtBBX15	CAAT-box	CAACCAACTCC	10	10	-	Arabidopsis thaliana	common cis-acting element in promoter and enhancer regions
NtBBX15	CAAT-box	CAAT	23	4	+	Nicotiana glutinosa
NtBBX15	CAAT-box	CCAAT	25	5	-	Arabidopsis thaliana	common cis-acting element in promoter and enhancer regions
NtBBX15	CAAT-box	CAAT	30	4	+	Nicotiana glutinosa
NtBBX15	CAAT-box	CCAAT	32	5	-	Arabidopsis thaliana	common cis-acting element in promoter and enhancer regions
NtBBX15	CAAT-box	CAAT	74	4	+	Nicotiana glutinosa
NtBBX15	CAAT-box	CAAAT	251	5	-	Pisum sativum	common cis-acting element in promoter and enhancer regions
NtBBX15	CAAT-box	CAAT	279	4	-	Nicotiana glutinosa
NtBBX15	CAAT-box	CCAAT	323	5	+	Arabidopsis thaliana	common cis-acting element in promoter and enhancer regions
NtBBX15	CAAT-box	CAAT	324	4	+	Nicotiana glutinosa
NtBBX15	CAAT-box	CAAAT	326	5	-	Pisum sativum	common cis-acting element in promoter and enhancer regions
NtBBX15	CAAT-box	CAAT	394	4	+	Nicotiana glutinosa
NtBBX15	CAAT-box	CCAAT	418	5	-	Arabidopsis thaliana	common cis-acting element in promoter and enhancer regions
NtBBX15	CAAT-box	CAAAT	495	5	+	Pisum sativum	common cis-acting element in promoter and enhancer regions
NtBBX15	CAAT-box	CAAT	503	4	+	Nicotiana glutinosa
NtBBX15	CAAT-box	CAAT	556	4	-	Nicotiana glutinosa
NtBBX15	CAAT-box	CAAT	567	4	-	Nicotiana glutinosa
NtBBX15	CAAT-box	CAAT	572	4	+	Nicotiana glutinosa
NtBBX15	CAAT-box	CAAT	609	4	+	Nicotiana glutinosa
NtBBX15	CAAT-box	CAAT	616	4	+	Nicotiana glutinosa
NtBBX15	CAAT-box	CAAAT	623	5	-	Pisum sativum	common cis-acting element in promoter and enhancer regions
NtBBX15	CAAT-box	CAAT	631	4	+	Nicotiana glutinosa
NtBBX15	CAAT-box	CCAAT	666	5	+	Arabidopsis thaliana	common cis-acting element in promoter and enhancer regions
NtBBX15	CAAT-box	CAAT	667	4	+	Nicotiana glutinosa
NtBBX15	CAAT-box	CAAT	793	4	-	Nicotiana glutinosa
NtBBX15	CAAT-box	CAAAT	903	5	+	Pisum sativum	common cis-acting element in promoter and enhancer regions
NtBBX15	CAAT-box	CCAAT	909	5	+	Arabidopsis thaliana	common cis-acting element in promoter and enhancer regions
NtBBX15	CAAT-box	CAAT	910	4	+	Nicotiana glutinosa
NtBBX15	CAAT-box	CAAT	954	4	-	Nicotiana glutinosa
NtBBX15	CAAT-box	CAAAT	978	5	+	Pisum sativum	common cis-acting element in promoter and enhancer regions
NtBBX15	CAAT-box	CAAAT	1000	5	+	Pisum sativum	common cis-acting element in promoter and enhancer regions
NtBBX15	CAAT-box	CAAT	1020	4	+	Nicotiana glutinosa
NtBBX15	CAAT-box	CAAT	1045	4	-	Nicotiana glutinosa
NtBBX15	CAAT-box	CCAAT	1184	5	+	Arabidopsis thaliana	common cis-acting element in promoter and enhancer regions
NtBBX15	CAAT-box	CAAT	1185	4	+	Nicotiana glutinosa
NtBBX15	CAAT-box	CAAT	1234	4	+	Nicotiana glutinosa
NtBBX15	CAAT-box	CAAT	1405	4	-	Nicotiana glutinosa
NtBBX15	CAAT-box	CAAAT	1517	5	-	Pisum sativum	common cis-acting element in promoter and enhancer regions
NtBBX15	CAAT-box	CCAAT	1531	5	+	Arabidopsis thaliana	common cis-acting element in promoter and enhancer regions
NtBBX15	CAAT-box	CAAT	1532	4	+	Nicotiana glutinosa
NtBBX15	CAAT-box	CAAT	1554	4	-	Nicotiana glutinosa
NtBBX15	CAAT-box	CCAAT	1572	5	+	Arabidopsis thaliana	common cis-acting element in promoter and enhancer regions
NtBBX15	CAAT-box	CAAT	1573	4	+	Nicotiana glutinosa
NtBBX15	CAAT-box	CAAT	1659	4	+	Nicotiana glutinosa
NtBBX15	CAAT-box	CAAT	1712	4	+	Nicotiana glutinosa
NtBBX15	CAAT-box	CAAT	1717	4	-	Nicotiana glutinosa
NtBBX15	CAAT-box	CAAT	1768	4	-	Nicotiana glutinosa
NtBBX15	CAAT-box	CCAAT	1779	5	+	Arabidopsis thaliana	common cis-acting element in promoter and enhancer regions
NtBBX15	CAAT-box	CAAT	1780	4	+	Nicotiana glutinosa
NtBBX15	CAAT-box	CCAAT	1815	5	+	Arabidopsis thaliana	common cis-acting element in promoter and enhancer regions
NtBBX15	CAAT-box	CAAT	1816	4	+	Nicotiana glutinosa
NtBBX15	CAAT-box	CCCAATTT	1836	8	+	Arabidopsis thaliana	common cis-acting element in promoter and enhancer regions
NtBBX15	CAAT-box	CCAAT	1837	5	+	Arabidopsis thaliana	common cis-acting element in promoter and enhancer regions
NtBBX15	CAAT-box	CAAT	1838	4	+	Nicotiana glutinosa
NtBBX15	CAAT-box	CAAT	1983	4	+	Nicotiana glutinosa
NtBBX15	RY-element	CATGCATG	1121	8	-	Helianthus annuus	cis-acting regulatory element involved in seed-specific regulation
NtBBX15	TCA	TCATCTTCAT	992	9	-	Pisum sativum
NtBBX15	TCA	TCATCTTCAT	1451	9	+	Pisum sativum
NtBBX15		motif_sequence	441	4	-	organism	short_function
NtBBX15		motif_sequence	505	4	+	organism	short_function
NtBBX15		motif_sequence	708	4	+	organism	short_function
NtBBX15		motif_sequence	808	4	+	organism	short_function
NtBBX15		motif_sequence	994	4	-	organism	short_function
NtBBX15		motif_sequence	1333	4	-	organism	short_function
NtBBX15		motif_sequence	1469	4	+	organism	short_function
NtBBX15		motif_sequence	1521	4	-	organism	short_function
NtBBX15		motif_sequence	1774	4	+	organism	short_function
NtBBX15	ACE	GACACGTATG	1474	9	-	Petroselinum crispum	cis-acting element involved in light responsiveness
NtBBX15	MYB-like sequence	TAACCA	333	6	+	Arabidopsis thaliana
NtBBX15	Myb-binding site	CAACAG	1689	6	-	Nicotiana tabacum
NtBBX15	Myb-binding site	CAACAG	1825	6	-	Nicotiana tabacum
NtBBX15	Myb-binding site	CAACAG	1935	6	-	Nicotiana tabacum
NtBBX15	Myb-binding site	CAACAG	1967	6	+	Nicotiana tabacum
NtBBX15	G-Box	CACGTG	828	6	+	Pisum sativum	cis-acting regulatory element involved in light responsiveness
NtBBX15	G-Box	CACGTT	1462	6	+	Pisum sativum	cis-acting regulatory element involved in light responsiveness
NtBBX15	W box	TTGACC	353	6	-	Arabidopsis thaliana
NtBBX15	ERE	ATTTCATA	1173	8	+	Nicotiana glutinos
NtBBX16	TCA	TCATCTTCAT	725	9	+	Pisum sativum
NtBBX16	TCA	TCATCTTCAT	1912	9	+	Pisum sativum
NtBBX16	STRE	AGGGG	376	5	+	Arabidopsis thaliana
NtBBX16	STRE	AGGGG	1104	5	+	Arabidopsis thaliana
NtBBX16		motif_sequence	359	4	-	organism	short_function
NtBBX16		motif_sequence	381	4	-	organism	short_function
NtBBX16		motif_sequence	720	4	-	organism	short_function
NtBBX16		motif_sequence	859	4	-	organism	short_function
NtBBX16		motif_sequence	881	4	-	organism	short_function
NtBBX16		motif_sequence	1225	4	-	organism	short_function
NtBBX16		motif_sequence	1572	4	-	organism	short_function
NtBBX16		motif_sequence	1644	4	+	organism	short_function
NtBBX16		motif_sequence	1858	4	+	organism	short_function
NtBBX16		motif_sequence	1914	4	+	organism	short_function
NtBBX16	G-Box	TCCACATGGCA	1385	10	-	Triticum aestivum	cis-acting regulatory element involved in light responsiveness
NtBBX16	G-Box	CACGTT	1732	6	-	Pisum sativum	cis-acting regulatory element involved in light responsiveness
NtBBX16	ERE	ATTTCATA	1518	8	-	Nicotiana glutinos
NtBBX16	ERE	ATTTTAAA	1554	8	+	Nicotiana glutinos
NtBBX16	ERE	ATTTTAAA	1556	8	-	Nicotiana glutinos
NtBBX16	ABRE	ACGTG	505	5	-	Arabidopsis thaliana	cis-acting element involved in the abscisic acid responsiveness
NtBBX16	ABRE	ACGTG	1733	5	+	Arabidopsis thaliana	cis-acting element involved in the abscisic acid responsiveness
NtBBX16	GA-motif	ATAGATAA	1343	8	+	Arabidopsis thaliana	part of a light responsive element
NtBBX16	I-box	AGATAAGG	1345	8	+	Triticum aestivum	part of a light responsive element
NtBBX16	TCT-motif	TCTTAC	315	6	+	Arabidopsis thaliana	part of a light responsive element
NtBBX16	TCT-motif	TCTTAC	787	6	+	Arabidopsis thaliana	part of a light responsive element
NtBBX16	TCT-motif	TCTTAC	982	6	+	Arabidopsis thaliana	part of a light responsive element
NtBBX16	TCT-motif	TCTTAC	1164	6	+	Arabidopsis thaliana	part of a light responsive element
NtBBX16	Unnamed__1	CGTGG	504	5	-	Zea mays
NtBBX16	Unnamed__1	CGTGG	1793	5	+	Zea mays
NtBBX16	Unnamed__4	CTCC	353	4	-	Petroselinum hortense
NtBBX16	Unnamed__4	CTCC	381	4	-	Petroselinum hortense
NtBBX16	Unnamed__4	CTCC	394	4	-	Petroselinum hortense
NtBBX16	Unnamed__4	CTCC	492	4	-	Petroselinum hortense
NtBBX16	Unnamed__4	CTCC	560	4	-	Petroselinum hortense
NtBBX16	Unnamed__4	CTCC	668	4	+	Petroselinum hortense
NtBBX16	Unnamed__4	CTCC	1141	4	-	Petroselinum hortense
NtBBX16	Unnamed__4	CTCC	1178	4	+	Petroselinum hortense
NtBBX16	Unnamed__4	CTCC	1807	4	+	Petroselinum hortense
NtBBX16	GATA-motif	AAGGATAAGG	152	9	+	Solanum tuberosum	part of a light responsive element
NtBBX16	GATA-motif	AAGGATAAGG	921	9	-	Solanum tuberosum	part of a light responsive element
NtBBX16	GATA-motif	GATAGGA	1257	7	-	Arabidopsis thaliana	part of a light responsive element
NtBBX16	AT~TATA-box	TATATA	73	6	+	Arabidopsis thaliana
NtBBX16	AT~TATA-box	TATATAAA	748	8	-	Arabidopsis thaliana
NtBBX16	AT~TATA-box	TATATA	750	6	+	Arabidopsis thaliana
NtBBX16	AT~TATA-box	TATATA	886	6	+	Arabidopsis thaliana
NtBBX16	AT~TATA-box	TATATA	888	6	+	Arabidopsis thaliana
NtBBX16	TGACG-motif	TGACG	217	5	-	Hordeum vulgare	cis-acting regulatory element involved in the MeJA-responsiveness
NtBBX16	TGACG-motif	TGACG	507	5	-	Hordeum vulgare	cis-acting regulatory element involved in the MeJA-responsiveness
NtBBX16	Myb	CAACTG	1220	6	+	Arabidopsis thaliana
NtBBX16	AE-box	AGAAACAA	385	8	+	Arabidopsis thaliana	part of a module for light response
NtBBX16	AE-box	AGAAACTT	662	8	-	Arabidopsis thaliana	part of a module for light response
NtBBX16	CAAT-box	CAAT	24	4	+	Nicotiana glutinosa
NtBBX16	CAAT-box	CAAT	45	4	-	Nicotiana glutinosa
NtBBX16	CAAT-box	CAAT	130	4	-	Nicotiana glutinosa
NtBBX16	CAAT-box	CAAAT	190	5	+	Pisum sativum	common cis-acting element in promoter and enhancer regions
NtBBX16	CAAT-box	CAAT	203	4	+	Nicotiana glutinosa
NtBBX16	CAAT-box	CAAT	213	4	+	Nicotiana glutinosa
NtBBX16	CAAT-box	CAAT	220	4	+	Nicotiana glutinosa
NtBBX16	CAAT-box	CAAAT	253	5	+	Pisum sativum	common cis-acting element in promoter and enhancer regions
NtBBX16	CAAT-box	CAAAT	298	5	+	Pisum sativum	common cis-acting element in promoter and enhancer regions
NtBBX16	CAAT-box	CAAAT	301	5	-	Pisum sativum	common cis-acting element in promoter and enhancer regions
NtBBX16	CAAT-box	CAAAT	308	5	+	Pisum sativum	common cis-acting element in promoter and enhancer regions
NtBBX16	CAAT-box	CAAT	347	4	-	Nicotiana glutinosa
NtBBX16	CAAT-box	CCAAT	525	5	+	Arabidopsis thaliana	common cis-acting element in promoter and enhancer regions
NtBBX16	CAAT-box	CAAT	526	4	+	Nicotiana glutinosa
NtBBX16	CAAT-box	CAAAT	580	5	-	Pisum sativum	common cis-acting element in promoter and enhancer regions
NtBBX16	CAAT-box	CAAT	591	4	-	Nicotiana glutinosa
NtBBX16	CAAT-box	CAAAT	607	5	+	Pisum sativum	common cis-acting element in promoter and enhancer regions
NtBBX16	CAAT-box	CAAAT	781	5	-	Pisum sativum	common cis-acting element in promoter and enhancer regions
NtBBX16	CAAT-box	CAAT	863	4	-	Nicotiana glutinosa
NtBBX16	CAAT-box	CAAT	960	4	+	Nicotiana glutinosa
NtBBX16	CAAT-box	CAAAT	1044	5	-	Pisum sativum	common cis-acting element in promoter and enhancer regions
NtBBX16	CAAT-box	CAAT	1078	4	-	Nicotiana glutinosa
NtBBX16	CAAT-box	CAAT	1149	4	-	Nicotiana glutinosa
NtBBX16	CAAT-box	CAAT	1161	4	+	Nicotiana glutinosa
NtBBX16	CAAT-box	CAAAT	1184	5	+	Pisum sativum	common cis-acting element in promoter and enhancer regions
NtBBX16	CAAT-box	CAAAT	1272	5	-	Pisum sativum	common cis-acting element in promoter and enhancer regions
NtBBX16	CAAT-box	CCAAT	1290	5	+	Arabidopsis thaliana	common cis-acting element in promoter and enhancer regions
NtBBX16	CAAT-box	CAAT	1291	4	+	Nicotiana glutinosa
NtBBX16	CAAT-box	CCAAT	1332	5	+	Arabidopsis thaliana	common cis-acting element in promoter and enhancer regions
NtBBX16	CAAT-box	CAAT	1333	4	+	Nicotiana glutinosa
NtBBX16	CAAT-box	CAAT	1335	4	-	Nicotiana glutinosa
NtBBX16	CAAT-box	CAAT	1431	4	-	Nicotiana glutinosa
NtBBX16	CAAT-box	CAAAT	1568	5	-	Pisum sativum	common cis-acting element in promoter and enhancer regions
NtBBX16	CAAT-box	CAAT	1581	4	+	Nicotiana glutinosa
NtBBX16	CAAT-box	CAAAT	1598	5	+	Pisum sativum	common cis-acting element in promoter and enhancer regions
NtBBX16	CAAT-box	CAAT	1752	4	+	Nicotiana glutinosa
NtBBX16	CAAT-box	CAAAT	1821	5	+	Pisum sativum	common cis-acting element in promoter and enhancer regions
NtBBX16	CAAT-box	CAAT	1863	4	+	Nicotiana glutinosa
NtBBX16	CAAT-box	CAAAT	1944	5	+	Pisum sativum	common cis-acting element in promoter and enhancer regions
NtBBX16	CAAT-box	CAAT	1987	4	+	Nicotiana glutinosa
NtBBX16	TC-rich repeats	GTTTTCTTAC	311	9	+	Nicotiana tabacum	cis-acting element involved in defense and stress responsiveness
NtBBX16	G-box	TAACACGTAG	171	9	-	Brassica oleracea	cis-acting regulatory element involved in light responsiveness
NtBBX16	G-box	CACGTC	505	6	+	Zea mays	cis-acting regulatory element involved in light responsiveness
NtBBX16	G-box	CACGAC	684	6	+	Zea mays	cis-acting regulatory element involved in light responsiveness
NtBBX16	ARE	AAACCA	1047	6	-	Zea mays	cis-acting regulatory element essential for the anaerobic induction
NtBBX16	as-1	TGACG	217	5	-	Arabidopsis thaliana
NtBBX16	as-1	TGACG	507	5	-	Arabidopsis thaliana
NtBBX16	CGTCA-motif	CGTCA	217	5	+	Hordeum vulgare	cis-acting regulatory element involved in the MeJA-responsiveness
NtBBX16	CGTCA-motif	CGTCA	507	5	+	Hordeum vulgare	cis-acting regulatory element involved in the MeJA-responsiveness
NtBBX16	MYC	CATTTG	1271	6	+	Arabidopsis thaliana
NtBBX16	MYC	CAATTG	1333	6	-	Arabidopsis thaliana
NtBBX16	MYB	CAACCA	291	6	-	Arabidopsis thaliana
NtBBX16	LTR	CCGAAA	697	6	+	Hordeum vulgare	cis-acting element involved in low-temperature responsiveness
NtBBX16	re2f-1	GCGGGAAA	143	8	-	Oryza sativa
NtBBX16	TATA-box	TACAAAA	16	7	+	Oryza sativa	core promoter element around -30 of transcription start
NtBBX16	TATA-box	ATTATA	39	6	+	Brassica napus	core promoter element around -30 of transcription start
NtBBX16	TATA-box	TATAA	40	5	-	Arabidopsis thaliana	core promoter element around -30 of transcription start
NtBBX16	TATA-box	TATA	41	4	+	Arabidopsis thaliana	core promoter element around -30 of transcription start
NtBBX16	TATA-box	ATTATA	71	6	+	Brassica napus	core promoter element around -30 of transcription start
NtBBX16	TATA-box	TATATAA	72	7	-	Arabidopsis thaliana	core promoter element around -30 of transcription start
NtBBX16	TATA-box	TATATA	73	6	+	Arabidopsis thaliana	core promoter element around -30 of transcription start
NtBBX16	TATA-box	TATA	75	4	+	Arabidopsis thaliana	core promoter element around -30 of transcription start
NtBBX16	TATA-box	TATA	269	4	+	Arabidopsis thaliana	core promoter element around -30 of transcription start
NtBBX16	TATA-box	ATTATA	672	6	+	Brassica napus	core promoter element around -30 of transcription start
NtBBX16	TATA-box	TATAA	673	5	-	Arabidopsis thaliana	core promoter element around -30 of transcription start
NtBBX16	TATA-box	TATA	674	4	+	Arabidopsis thaliana	core promoter element around -30 of transcription start
NtBBX16	TATA-box	TATAAAA	747	7	-	Pisum sativum	core promoter element around -30 of transcription start
NtBBX16	TATA-box	TATAAA	748	6	-	Helianthus annuus	core promoter element around -30 of transcription start
NtBBX16	TATA-box	TATATAA	749	7	-	Arabidopsis thaliana	core promoter element around -30 of transcription start
NtBBX16	TATA-box	TATATA	750	6	+	Arabidopsis thaliana	core promoter element around -30 of transcription start
NtBBX16	TATA-box	ATATAA	751	6	+	Brassica oleracea	core promoter element around -30 of transcription start
NtBBX16	TATA-box	TATA	752	4	+	Arabidopsis thaliana	core promoter element around -30 of transcription start
NtBBX16	TATA-box	TACATAAA	771	8	+	Oryza sativa	core promoter element around -30 of transcription start
NtBBX16	TATA-box	TATACA	870	6	-	Helianthus annuus	core promoter element around -30 of transcription start
NtBBX16	TATA-box	TATA	872	4	+	Arabidopsis thaliana	core promoter element around -30 of transcription start
NtBBX16	TATA-box	ATATAT	885	6	+	Brassica napus	core promoter element around -30 of transcription start
NtBBX16	TATA-box	TATATA	886	6	+	Arabidopsis thaliana	core promoter element around -30 of transcription start
NtBBX16	TATA-box	ATATAT	887	6	+	Brassica napus	core promoter element around -30 of transcription start
NtBBX16	TATA-box	TATATA	888	6	+	Arabidopsis thaliana	core promoter element around -30 of transcription start
NtBBX16	TATA-box	ATATAT	889	6	+	Brassica napus	core promoter element around -30 of transcription start
NtBBX16	TATA-box	TATA	890	4	+	Arabidopsis thaliana	core promoter element around -30 of transcription start
NtBBX16	TATA-box	TACATAAA	974	8	-	Oryza sativa	core promoter element around -30 of transcription start
NtBBX16	TATA-box	ATTATA	1027	6	+	Brassica napus	core promoter element around -30 of transcription start
NtBBX16	TATA-box	TATAA	1028	5	-	Arabidopsis thaliana	core promoter element around -30 of transcription start
NtBBX16	TATA-box	TATA	1029	4	-	Arabidopsis thaliana	core promoter element around -30 of transcription start
NtBBX16	TATA-box	TACAAAA	1124	7	-	Oryza sativa	core promoter element around -30 of transcription start
NtBBX16	TATA-box	TATA	1145	4	-	Arabidopsis thaliana	core promoter element around -30 of transcription start
NtBBX16	TATA-box	TACAAAA	1167	7	+	Oryza sativa	core promoter element around -30 of transcription start
NtBBX16	TATA-box	TATAAAA	1203	7	-	Pisum sativum	core promoter element around -30 of transcription start
NtBBX16	TATA-box	TATAAA	1204	6	-	Helianthus annuus	core promoter element around -30 of transcription start
NtBBX16	TATA-box	TATAA	1205	5	-	Arabidopsis thaliana	core promoter element around -30 of transcription start
NtBBX16	TATA-box	TATA	1206	4	-	Arabidopsis thaliana	core promoter element around -30 of transcription start
NtBBX16	TATA-box	ATATAT	1467	6	-	Brassica napus	core promoter element around -30 of transcription start
NtBBX16	TATA-box	TATA	1468	4	-	Arabidopsis thaliana	core promoter element around -30 of transcription start
NtBBX16	TATA-box	ATATAA	1601	6	+	Brassica oleracea	core promoter element around -30 of transcription start
NtBBX16	TATA-box	TATA	1602	4	-	Arabidopsis thaliana	core promoter element around -30 of transcription start
NtBBX16	TATA-box	TATA	1632	4	-	Arabidopsis thaliana	core promoter element around -30 of transcription start
NtBBX16	TATA-box	TATAAGAA	1657	8	-	Zea mays	core promoter element around -30 of transcription start
NtBBX16	TATA-box	TATAA	1660	5	-	Arabidopsis thaliana	core promoter element around -30 of transcription start
NtBBX16	TATA-box	TATA	1661	4	-	Arabidopsis thaliana	core promoter element around -30 of transcription start
NtBBX16	TATA-box	TATACA	1738	6	-	Helianthus annuus	core promoter element around -30 of transcription start
NtBBX16	TATA-box	TATA	1740	4	-	Arabidopsis thaliana	core promoter element around -30 of transcription start
NtBBX16	TATA-box	TATA	1874	4	-	Arabidopsis thaliana	core promoter element around -30 of transcription start
NtBBX16	TATA-box	TATA	1937	4	-	Arabidopsis thaliana	core promoter element around -30 of transcription start
NtBBX16	TATA-box	ATATAA	1967	6	+	Brassica oleracea	core promoter element around -30 of transcription start
NtBBX16	TATA-box	TATA	1968	4	-	Arabidopsis thaliana	core promoter element around -30 of transcription start
NtBBX16	TATA-box	ATATAT	1989	6	-	Brassica napus	core promoter element around -30 of transcription start
NtBBX16	TATA-box	TATA	1990	4	-	Arabidopsis thaliana	core promoter element around -30 of transcription start
NtBBX16	CAT-box	GCCACT	1352	6	+	Arabidopsis thaliana	cis-acting regulatory element related to meristem expression
NtBBX16	MBS	CAACTG	1220	6	+	Arabidopsis thaliana	MYB binding site involved in drought-inducibility
NtBBX16	TCA-element	CCATCTTTTT	526	9	+	Nicotiana tabacum	cis-acting element involved in salicylic acid responsiveness
NtBBX16	TCA-element	CCATCTTTTT	810	9	+	Nicotiana tabacum	cis-acting element involved in salicylic acid responsiveness
NtBBX16	Box 4	ATTAAT	67	6	+	Petroselinum crispum	part of a conserved DNA module involved in light responsiveness
NtBBX16	Box 4	ATTAAT	1229	6	-	Petroselinum crispum	part of a conserved DNA module involved in light responsiveness
NtBBX17	G-Box	CACGTT	994	6	+	Pisum sativum	cis-acting regulatory element involved in light responsiveness
NtBBX17	W box	TTGACC	917	6	+	Arabidopsis thaliana
NtBBX17	CCGTCC-box	CCGTCC	1058	6	-	Petroselinum hortense
NtBBX17	CCGTCC-box	CCGTCC	1644	6	+	Petroselinum hortense
NtBBX17		motif_sequence	1014	4	-	organism	short_function
NtBBX17		motif_sequence	1161	4	+	organism	short_function
NtBBX17		motif_sequence	1332	4	-	organism	short_function
NtBBX17		motif_sequence	1470	4	-	organism	short_function
NtBBX17		motif_sequence	1856	4	+	organism	short_function
NtBBX17		motif_sequence	1912	4	+	organism	short_function
NtBBX17		motif_sequence	1949	4	+	organism	short_function
NtBBX17	CCGTCC motif	CCGTCC	1058	6	-	Nicotiana tabacum
NtBBX17	CCGTCC motif	CCGTCC	1644	6	+	Nicotiana tabacum
NtBBX17	HD-Zip 3	GTAAT(G/C)ATTAC	580	9.5	+	Arabidopsis thaliana	protein binding site
NtBBX17	TCA	TCATCTTCAT	507	9	+	Pisum sativum
NtBBX17	WRE3	CCACCT	1917	6	+	Pisum sativum
NtBBX17	chs-CMA1a	TTACTTAA	1763	8	+	Daucus carota	part of a light responsive element
NtBBX17	TC-rich repeats	GTTTTCTTAC	349	9	+	Nicotiana tabacum	cis-acting element involved in defense and stress responsiveness
NtBBX17	TC-rich repeats	ATTCTCTAAC	1978	9	+	Nicotiana tabacum	cis-acting element involved in defense and stress responsiveness
NtBBX17	Myb	CAACTG	90	6	+	Arabidopsis thaliana
NtBBX17	Myb	TAACTG	1017	6	-	Arabidopsis thaliana
NtBBX17	CAAT-box	CAAT	19	4	-	Nicotiana glutinosa
NtBBX17	CAAT-box	CAAT	31	4	+	Nicotiana glutinosa
NtBBX17	CAAT-box	CAAAT	54	5	+	Pisum sativum	common cis-acting element in promoter and enhancer regions
NtBBX17	CAAT-box	CAAAT	142	5	-	Pisum sativum	common cis-acting element in promoter and enhancer regions
NtBBX17	CAAT-box	CCAAT	160	5	+	Arabidopsis thaliana	common cis-acting element in promoter and enhancer regions
NtBBX17	CAAT-box	CAAT	161	4	+	Nicotiana glutinosa
NtBBX17	CAAT-box	CCAAT	202	5	+	Arabidopsis thaliana	common cis-acting element in promoter and enhancer regions
NtBBX17	CAAT-box	CAAT	203	4	+	Nicotiana glutinosa
NtBBX17	CAAT-box	CAAT	205	4	-	Nicotiana glutinosa
NtBBX17	CAAT-box	CAAT	301	4	-	Nicotiana glutinosa
NtBBX17	CAAT-box	CCAAT	337	5	-	Arabidopsis thaliana	common cis-acting element in promoter and enhancer regions
NtBBX17	CAAT-box	CAAT	368	4	-	Nicotiana glutinosa
NtBBX17	CAAT-box	CAAT	408	4	-	Nicotiana glutinosa
NtBBX17	CAAT-box	CAAAT	427	5	-	Pisum sativum	common cis-acting element in promoter and enhancer regions
NtBBX17	CAAT-box	CAAAT	457	5	+	Pisum sativum	common cis-acting element in promoter and enhancer regions
NtBBX17	CAAT-box	CAAT	482	4	-	Nicotiana glutinosa
NtBBX17	CAAT-box	CAAAT	487	5	-	Pisum sativum	common cis-acting element in promoter and enhancer regions
NtBBX17	CAAT-box	CAAT	515	4	-	Nicotiana glutinosa
NtBBX17	CAAT-box	CAAAT	652	5	+	Pisum sativum	common cis-acting element in promoter and enhancer regions
NtBBX17	CAAT-box	CAAT	893	4	+	Nicotiana glutinosa
NtBBX17	CAAT-box	CCAAT	1022	5	-	Arabidopsis thaliana	common cis-acting element in promoter and enhancer regions
NtBBX17	CAAT-box	CCAAT	1189	5	+	Arabidopsis thaliana	common cis-acting element in promoter and enhancer regions
NtBBX17	CAAT-box	CAAT	1190	4	+	Nicotiana glutinosa
NtBBX17	CAAT-box	CAAAT	1299	5	+	Pisum sativum	common cis-acting element in promoter and enhancer regions
NtBBX17	CAAT-box	CAAAT	1566	5	-	Pisum sativum	common cis-acting element in promoter and enhancer regions
NtBBX17	CAAT-box	CAAAT	1621	5	-	Pisum sativum	common cis-acting element in promoter and enhancer regions
NtBBX17	CAAT-box	CAAAT	1692	5	-	Pisum sativum	common cis-acting element in promoter and enhancer regions
NtBBX17	CAAT-box	CAAAT	1741	5	+	Pisum sativum	common cis-acting element in promoter and enhancer regions
NtBBX17	CAAT-box	CAAT	1747	4	+	Nicotiana glutinosa
NtBBX17	CAAT-box	CAAT	1825	4	-	Nicotiana glutinosa
NtBBX17	CAAT-box	CAAT	1837	4	-	Nicotiana glutinosa
NtBBX17	CAAT-box	CAAT	1861	4	+	Nicotiana glutinosa
NtBBX17	CAAT-box	CAAAT	1929	5	+	Pisum sativum	common cis-acting element in promoter and enhancer regions
NtBBX17	CAAT-box	CAAAT	1944	5	+	Pisum sativum	common cis-acting element in promoter and enhancer regions
NtBBX17	CAAT-box	CAAT	1987	4	+	Nicotiana glutinosa
NtBBX17	Unnamed__4	CTCC	48	4	+	Petroselinum hortense
NtBBX17	Unnamed__4	CTCC	340	4	-	Petroselinum hortense
NtBBX17	Unnamed__4	CTCC	1321	4	-	Petroselinum hortense
NtBBX17	Unnamed__4	CTCC	1634	4	-	Petroselinum hortense
NtBBX17	Unnamed__4	CTCC	1642	4	+	Petroselinum hortense
NtBBX17	Unnamed__4	CTCC	1805	4	+	Petroselinum hortense
NtBBX17	Unnamed__4	CTCC	1951	4	+	Petroselinum hortense
NtBBX17	TCT-motif	TCTTAC	34	6	+	Arabidopsis thaliana	part of a light responsive element
NtBBX17	TCT-motif	TCTTAC	353	6	+	Arabidopsis thaliana	part of a light responsive element
NtBBX17	I-box	AGATAAGG	215	8	+	Triticum aestivum	part of a light responsive element
NtBBX17	I-box	TAGATAACC	374	9	-	Pisum sativum	part of a light responsive element
NtBBX17	TGACG-motif	TGACG	490	5	+	Hordeum vulgare	cis-acting regulatory element involved in the MeJA-responsiveness
NtBBX17	TGACG-motif	TGACG	511	5	-	Hordeum vulgare	cis-acting regulatory element involved in the MeJA-responsiveness
NtBBX17	AT~TATA-box	TATATA	697	6	+	Arabidopsis thaliana
NtBBX17	AT~TATA-box	TATATA	734	6	+	Arabidopsis thaliana
NtBBX17	AT~TATA-box	TATATA	741	6	+	Arabidopsis thaliana
NtBBX17	AT~TATA-box	TATATAAA	1356	8	-	Arabidopsis thaliana
NtBBX17	AT~TATA-box	TATATA	1358	6	-	Arabidopsis thaliana
NtBBX17	TATA	TATAAAAT	875	8	+	Arabidopsis thaliana
NtBBX17	AAGAA-motif	GAAAGAA	604	7	-	Avena sativa
NtBBX17	GA-motif	ATAGATAA	376	8	-	Arabidopsis thaliana	part of a light responsive element
NtBBX17	ABRE	ACGTG	994	5	-	Arabidopsis thaliana	cis-acting element involved in the abscisic acid responsiveness
NtBBX17	WUN-motif	AAATTACT	1760	8	+	Nicotiana glutinosa
NtBBX17	as-1	TGACG	490	5	+	Arabidopsis thaliana
NtBBX17	as-1	TGACG	511	5	-	Arabidopsis thaliana
NtBBX17	CGTCA-motif	CGTCA	490	5	-	Hordeum vulgare	cis-acting regulatory element involved in the MeJA-responsiveness
NtBBX17	CGTCA-motif	CGTCA	511	5	+	Hordeum vulgare	cis-acting regulatory element involved in the MeJA-responsiveness
NtBBX17	MYC	CATTTG	141	6	+	Arabidopsis thaliana
NtBBX17	MYC	CAATTG	203	6	+	Arabidopsis thaliana
NtBBX17	MYC	CATTTG	652	6	-	Arabidopsis thaliana
NtBBX17	MYC	CATTTG	1741	6	-	Arabidopsis thaliana
NtBBX17	Box 4	ATTAAT	1617	6	-	Petroselinum crispum	part of a conserved DNA module involved in light responsiveness
NtBBX17	Box 4	ATTAAT	1712	6	-	Petroselinum crispum	part of a conserved DNA module involved in light responsiveness
NtBBX17	TATA-box	TATA	15	4	+	Arabidopsis thaliana	core promoter element around -30 of transcription start
NtBBX17	TATA-box	TACAAAA	37	7	+	Oryza sativa	core promoter element around -30 of transcription start
NtBBX17	TATA-box	TATAAAA	73	7	-	Pisum sativum	core promoter element around -30 of transcription start
NtBBX17	TATA-box	TATAAA	74	6	-	Helianthus annuus	core promoter element around -30 of transcription start
NtBBX17	TATA-box	TATAA	75	5	-	Arabidopsis thaliana	core promoter element around -30 of transcription start
NtBBX17	TATA-box	TATA	76	4	+	Arabidopsis thaliana	core promoter element around -30 of transcription start
NtBBX17	TATA-box	TATA	344	4	+	Arabidopsis thaliana	core promoter element around -30 of transcription start
NtBBX17	TATA-box	TATTTAAA	415	8	-	Arabidopsis thaliana	core promoter element around -30 of transcription start
NtBBX17	TATA-box	ATTATA	695	6	+	Brassica napus	core promoter element around -30 of transcription start
NtBBX17	TATA-box	TATATAA	696	7	-	Arabidopsis thaliana	core promoter element around -30 of transcription start
NtBBX17	TATA-box	TATATA	697	6	+	Arabidopsis thaliana	core promoter element around -30 of transcription start
NtBBX17	TATA-box	ATATAA	698	6	+	Brassica oleracea	core promoter element around -30 of transcription start
NtBBX17	TATA-box	TATA	699	4	+	Arabidopsis thaliana	core promoter element around -30 of transcription start
NtBBX17	TATA-box	TACATAAA	713	8	-	Oryza sativa	core promoter element around -30 of transcription start
NtBBX17	TATA-box	TATA	729	4	+	Arabidopsis thaliana	core promoter element around -30 of transcription start
NtBBX17	TATA-box	ATTATA	732	6	+	Brassica napus	core promoter element around -30 of transcription start
NtBBX17	TATA-box	TATATAA	733	7	-	Arabidopsis thaliana	core promoter element around -30 of transcription start
NtBBX17	TATA-box	TATATA	734	6	+	Arabidopsis thaliana	core promoter element around -30 of transcription start
NtBBX17	TATA-box	TATA	736	4	+	Arabidopsis thaliana	core promoter element around -30 of transcription start
NtBBX17	TATA-box	TATATA	741	6	+	Arabidopsis thaliana	core promoter element around -30 of transcription start
NtBBX17	TATA-box	ATATAA	742	6	+	Brassica oleracea	core promoter element around -30 of transcription start
NtBBX17	TATA-box	TATA	743	4	+	Arabidopsis thaliana	core promoter element around -30 of transcription start
NtBBX17	TATA-box	ATATAT	747	6	+	Brassica napus	core promoter element around -30 of transcription start
NtBBX17	TATA-box	TATA	748	4	+	Arabidopsis thaliana	core promoter element around -30 of transcription start
NtBBX17	TATA-box	TATAAATA	769	8	-	Daucus carota	core promoter element around -30 of transcription start
NtBBX17	TATA-box	TATAAAT	770	7	-	Brassica juncea	core promoter element around -30 of transcription start
NtBBX17	TATA-box	TATAAA	771	6	-	Helianthus annuus	core promoter element around -30 of transcription start
NtBBX17	TATA-box	TATAA	772	5	-	Arabidopsis thaliana	core promoter element around -30 of transcription start
NtBBX17	TATA-box	TATA	773	4	+	Arabidopsis thaliana	core promoter element around -30 of transcription start
NtBBX17	TATA-box	TATAAAA	810	7	-	Pisum sativum	core promoter element around -30 of transcription start
NtBBX17	TATA-box	TATAAA	811	6	-	Helianthus annuus	core promoter element around -30 of transcription start
NtBBX17	TATA-box	TATAA	812	5	-	Arabidopsis thaliana	core promoter element around -30 of transcription start
NtBBX17	TATA-box	TATA	813	4	+	Arabidopsis thaliana	core promoter element around -30 of transcription start
NtBBX17	TATA-box	ATATAT	817	6	+	Brassica napus	core promoter element around -30 of transcription start
NtBBX17	TATA-box	TATA	818	4	+	Arabidopsis thaliana	core promoter element around -30 of transcription start
NtBBX17	TATA-box	TATA	826	4	+	Arabidopsis thaliana	core promoter element around -30 of transcription start
NtBBX17	TATA-box	ATATAT	860	6	+	Brassica napus	core promoter element around -30 of transcription start
NtBBX17	TATA-box	TATA	861	4	+	Arabidopsis thaliana	core promoter element around -30 of transcription start
NtBBX17	TATA-box	TATAA	874	5	-	Arabidopsis thaliana	core promoter element around -30 of transcription start
NtBBX17	TATA-box	TATA	875	4	+	Arabidopsis thaliana	core promoter element around -30 of transcription start
NtBBX17	TATA-box	TATAA	1073	5	-	Arabidopsis thaliana	core promoter element around -30 of transcription start
NtBBX17	TATA-box	TATA	1074	4	-	Arabidopsis thaliana	core promoter element around -30 of transcription start
NtBBX17	TATA-box	TATA	1142	4	-	Arabidopsis thaliana	core promoter element around -30 of transcription start
NtBBX17	TATA-box	ATATAT	1169	6	-	Brassica napus	core promoter element around -30 of transcription start
NtBBX17	TATA-box	TATA	1170	4	-	Arabidopsis thaliana	core promoter element around -30 of transcription start
NtBBX17	TATA-box	ATATAT	1243	6	-	Brassica napus	core promoter element around -30 of transcription start
NtBBX17	TATA-box	TATA	1244	4	-	Arabidopsis thaliana	core promoter element around -30 of transcription start
NtBBX17	TATA-box	ATATAT	1251	6	-	Brassica napus	core promoter element around -30 of transcription start
NtBBX17	TATA-box	TATA	1252	4	-	Arabidopsis thaliana	core promoter element around -30 of transcription start
NtBBX17	TATA-box	ATTATA	1255	6	+	Brassica napus	core promoter element around -30 of transcription start
NtBBX17	TATA-box	TATAA	1256	5	-	Arabidopsis thaliana	core promoter element around -30 of transcription start
NtBBX17	TATA-box	TATA	1257	4	-	Arabidopsis thaliana	core promoter element around -30 of transcription start
NtBBX17	TATA-box	TATA	1328	4	-	Arabidopsis thaliana	core promoter element around -30 of transcription start
NtBBX17	TATA-box	TACATAAA	1340	8	+	Oryza sativa	core promoter element around -30 of transcription start
NtBBX17	TATA-box	taTATAAAtc	1354	9	-	Arabidopsis thaliana	core promoter element around -30 of transcription start
NtBBX17	TATA-box	TATAAA	1356	6	-	Helianthus annuus	core promoter element around -30 of transcription start
NtBBX17	TATA-box	TATATAA	1357	7	-	Arabidopsis thaliana	core promoter element around -30 of transcription start
NtBBX17	TATA-box	TATATA	1358	6	-	Arabidopsis thaliana	core promoter element around -30 of transcription start
NtBBX17	TATA-box	ATATAA	1359	6	+	Brassica oleracea	core promoter element around -30 of transcription start
NtBBX17	TATA-box	TATA	1360	4	-	Arabidopsis thaliana	core promoter element around -30 of transcription start
NtBBX17	TATA-box	TACATAAA	1490	8	-	Oryza sativa	core promoter element around -30 of transcription start
NtBBX17	TATA-box	ATATAT	1605	6	-	Brassica napus	core promoter element around -30 of transcription start
NtBBX17	TATA-box	TATA	1606	4	-	Arabidopsis thaliana	core promoter element around -30 of transcription start
NtBBX17	TATA-box	TATA	1638	4	-	Arabidopsis thaliana	core promoter element around -30 of transcription start
NtBBX17	TATA-box	TATAAGAA	1656	8	-	Zea mays	core promoter element around -30 of transcription start
NtBBX17	TATA-box	TATAA	1659	5	-	Arabidopsis thaliana	core promoter element around -30 of transcription start
NtBBX17	TATA-box	TATA	1660	4	-	Arabidopsis thaliana	core promoter element around -30 of transcription start
NtBBX17	TATA-box	TATA	1733	4	-	Arabidopsis thaliana	core promoter element around -30 of transcription start
NtBBX17	TATA-box	ATATAA	1749	6	+	Brassica oleracea	core promoter element around -30 of transcription start
NtBBX17	TATA-box	TATA	1750	4	-	Arabidopsis thaliana	core promoter element around -30 of transcription start
NtBBX17	TATA-box	ccTATAAAaa	1773	9	+	Arabidopsis thaliana	core promoter element around -30 of transcription start
NtBBX17	TATA-box	TATA	1775	4	-	Arabidopsis thaliana	core promoter element around -30 of transcription start
NtBBX17	TATA-box	TATA	1872	4	-	Arabidopsis thaliana	core promoter element around -30 of transcription start
NtBBX17	TATA-box	TATA	1936	4	-	Arabidopsis thaliana	core promoter element around -30 of transcription start
NtBBX17	TATA-box	ATATAA	1967	6	+	Brassica oleracea	core promoter element around -30 of transcription start
NtBBX17	TATA-box	TATA	1968	4	-	Arabidopsis thaliana	core promoter element around -30 of transcription start
NtBBX17	TATA-box	ATATAT	1989	6	-	Brassica napus	core promoter element around -30 of transcription start
NtBBX17	TATA-box	TATA	1990	4	-	Arabidopsis thaliana	core promoter element around -30 of transcription start
NtBBX17	A-box	CCGTCC	1058	6	-	Petroselinum crispum	cis-acting regulatory element
NtBBX17	A-box	CCGTCC	1644	6	+	Petroselinum crispum	cis-acting regulatory element
NtBBX17	CAT-box	GCCACT	222	6	+	Arabidopsis thaliana	cis-acting regulatory element related to meristem expression
NtBBX17	MBS	CAACTG	90	6	+	Arabidopsis thaliana	MYB binding site involved in drought-inducibility
NtBBX18	W box	TTGACC	1815	6	-	Arabidopsis thaliana
NtBBX18	G-Box	CACGTG	142	6	+	Pisum sativum	cis-acting regulatory element involved in light responsiveness
NtBBX18	G-Box	CACGTG	223	6	+	Pisum sativum	cis-acting regulatory element involved in light responsiveness
NtBBX18	Unnamed__6	taTAAATATct	1191	11	+	Zea mays
NtBBX18	MYB-like sequence	TAACCA	1064	6	-	Arabidopsis thaliana
NtBBX18	MYB-like sequence	TAACCA	1463	6	-	Arabidopsis thaliana
NtBBX18	P-box	CCTTTTG	628	7	+	Oryza sativa	gibberellin-responsive element
NtBBX18	Myb-binding site	CAACAG	1602	6	+	Nicotiana tabacum
NtBBX18	Myb-binding site	CAACAG	1857	6	+	Nicotiana tabacum
NtBBX18		motif_sequence	98	4	-	organism	short_function
NtBBX18		motif_sequence	180	4	+	organism	short_function
NtBBX18		motif_sequence	182	4	-	organism	short_function
NtBBX18		motif_sequence	267	4	+	organism	short_function
NtBBX18		motif_sequence	1209	4	+	organism	short_function
NtBBX18		motif_sequence	1239	4	-	organism	short_function
NtBBX18		motif_sequence	1266	4	-	organism	short_function
NtBBX18		motif_sequence	1551	4	-	organism	short_function
NtBBX18		motif_sequence	1607	4	-	organism	short_function
NtBBX18		motif_sequence	1804	4	-	organism	short_function
NtBBX18		motif_sequence	1889	4	+	organism	short_function
NtBBX18	STRE	AGGGG	666	5	+	Arabidopsis thaliana
NtBBX18	STRE	AGGGG	684	5	+	Arabidopsis thaliana
NtBBX18	Myb	TAACTG	897	6	+	Arabidopsis thaliana
NtBBX18	AE-box	AGAAACTT	751	8	+	Arabidopsis thaliana	part of a module for light response
NtBBX18	AE-box	AGAAACAA	1653	8	+	Arabidopsis thaliana	part of a module for light response
NtBBX18	CAAT-box	CAAAT	19	5	+	Pisum sativum	common cis-acting element in promoter and enhancer regions
NtBBX18	CAAT-box	CAAT	119	4	-	Nicotiana glutinosa
NtBBX18	CAAT-box	CAAAT	165	5	+	Pisum sativum	common cis-acting element in promoter and enhancer regions
NtBBX18	CAAT-box	CAAT	198	4	-	Nicotiana glutinosa
NtBBX18	CAAT-box	CAAT	408	4	-	Nicotiana glutinosa
NtBBX18	CAAT-box	CAAT	425	4	+	Nicotiana glutinosa
NtBBX18	CAAT-box	CAAT	434	4	-	Nicotiana glutinosa
NtBBX18	CAAT-box	CAAT	487	4	-	Nicotiana glutinosa
NtBBX18	CAAT-box	CAAAT	501	5	-	Pisum sativum	common cis-acting element in promoter and enhancer regions
NtBBX18	CAAT-box	CAAT	601	4	+	Nicotiana glutinosa
NtBBX18	CAAT-box	CAAAT	605	5	-	Pisum sativum	common cis-acting element in promoter and enhancer regions
NtBBX18	CAAT-box	CAAT	782	4	+	Nicotiana glutinosa
NtBBX18	CAAT-box	CAAAT	784	5	-	Pisum sativum	common cis-acting element in promoter and enhancer regions
NtBBX18	CAAT-box	CAAAT	834	5	-	Pisum sativum	common cis-acting element in promoter and enhancer regions
NtBBX18	CAAT-box	CAAT	845	4	+	Nicotiana glutinosa
NtBBX18	CAAT-box	CCAAT	862	5	-	Arabidopsis thaliana	common cis-acting element in promoter and enhancer regions
NtBBX18	CAAT-box	CAAAT	964	5	-	Pisum sativum	common cis-acting element in promoter and enhancer regions
NtBBX18	CAAT-box	CAAT	989	4	-	Nicotiana glutinosa
NtBBX18	CAAT-box	CAAT	1003	4	-	Nicotiana glutinosa
NtBBX18	CAAT-box	CAAT	1024	4	+	Nicotiana glutinosa
NtBBX18	CAAT-box	CAAAT	1072	5	-	Pisum sativum	common cis-acting element in promoter and enhancer regions
NtBBX18	CAAT-box	CAAAT	1080	5	-	Pisum sativum	common cis-acting element in promoter and enhancer regions
NtBBX18	CAAT-box	CAAT	1121	4	+	Nicotiana glutinosa
NtBBX18	CAAT-box	CAAT	1166	4	+	Nicotiana glutinosa
NtBBX18	CAAT-box	CAAAT	1245	5	+	Pisum sativum	common cis-acting element in promoter and enhancer regions
NtBBX18	CAAT-box	CAAAT	1336	5	-	Pisum sativum	common cis-acting element in promoter and enhancer regions
NtBBX18	CAAT-box	CAAAT	1408	5	-	Pisum sativum	common cis-acting element in promoter and enhancer regions
NtBBX18	CAAT-box	CAAT	1496	4	+	Nicotiana glutinosa
NtBBX18	CAAT-box	CAAT	1506	4	+	Nicotiana glutinosa
NtBBX18	CAAT-box	CAAAT	1529	5	+	Pisum sativum	common cis-acting element in promoter and enhancer regions
NtBBX18	CAAT-box	CAAAT	1555	5	-	Pisum sativum	common cis-acting element in promoter and enhancer regions
NtBBX18	CAAT-box	CCAAT	1569	5	-	Arabidopsis thaliana	common cis-acting element in promoter and enhancer regions
NtBBX18	CAAT-box	CCAAT	1647	5	+	Arabidopsis thaliana	common cis-acting element in promoter and enhancer regions
NtBBX18	CAAT-box	CAAT	1648	4	+	Nicotiana glutinosa
NtBBX18	CAAT-box	CCAAT	1689	5	+	Arabidopsis thaliana	common cis-acting element in promoter and enhancer regions
NtBBX18	CAAT-box	CAAT	1690	4	+	Nicotiana glutinosa
NtBBX18	CAAT-box	CAAAT	1791	5	-	Pisum sativum	common cis-acting element in promoter and enhancer regions
NtBBX18	CAAT-box	CAAAT	1808	5	-	Pisum sativum	common cis-acting element in promoter and enhancer regions
NtBBX18	CAAT-box	CAAT	1818	4	+	Nicotiana glutinosa
NtBBX18	CAAT-box	CAAAT	1834	5	+	Pisum sativum	common cis-acting element in promoter and enhancer regions
NtBBX18	CAAT-box	CAAT	1840	4	-	Nicotiana glutinosa
NtBBX18	CAAT-box	CAAT	1910	4	+	Nicotiana glutinosa
NtBBX18	I-box	AAGATAAGGCT	1701	10	+	Gossypium hirsutum	part of a light responsive element
NtBBX18	I-box	AGATAAGG	1702	8	+	Triticum aestivum	part of a light responsive element
NtBBX18	DRE	TACCGACAT	257	9	-	Arabidopsis thaliana	cis-acting element involved in dehydration, low-temp, salt stresses NtBBX18 Unnamed__4 CTCC 98 4 - Petroselinum hortense NtBBX18 Unnamed__4 CTCC 162 4 + Petroselinum hortense NtBBX18 Unnamed__4 CTCC 298 4 - Petroselinum hortense NtBBX18 Unnamed__4 CTCC 301 4 - Petroselinum hortense NtBBX18 Unnamed__4 CTCC 838 4 - Petroselinum hortense NtBBX18 Unnamed__4 CTCC 1266 4 - Petroselinum hortense NtBBX18…
iana glutinosa
NtBBX2	CAAT-box	CAAT	1568	4	-	Nicotiana glutinosa
NtBBX2	CAAT-box	CAAT	1580	4	+	Nicotiana glutinosa
NtBBX2	CAAT-box	CAAT	1609	4	-	Nicotiana glutinosa
NtBBX2	CAAT-box	CAAT	1643	4	+	Nicotiana glutinosa
NtBBX2	CAAT-box	CAAT	1667	4	+	Nicotiana glutinosa
NtBBX2	CAAT-box	CAAT	1788	4	+	Nicotiana glutinosa
NtBBX2	CAAT-box	CAAAT	1825	5	-	Pisum sativum	common cis-acting element in promoter and enhancer regions
NtBBX2	CAAT-box	CAAT	1939	4	-	Nicotiana glutinosa
NtBBX2	CAAT-box	CAAT	1943	4	+	Nicotiana glutinosa
NtBBX2	ABRE4	CACGTA	197	6	-	Zea mays
NtBBX2	G-box	CCACGTAA	196	8	-	Brassica napus	cis-acting regulatory element involved in light responsiveness
NtBBX2	G-box	TACGTG	197	6	+	Arabidopsis thaliana	cis-acting regulatory element involved in light responsiveness
NtBBX2	Unnamed__8	TCCACGTAGA	1736	9	-	Zea mays
NtBBX2	as-1	TGACG	1248	5	+	Arabidopsis thaliana
NtBBX2	as-1	TGACG	1862	5	-	Arabidopsis thaliana
NtBBX2	Myc	TCTCTTA	1165	7	+	Arabidopsis thaliana
NtBBX2	circadian	CAAAGATATC	1895	9	-	Lycopersicon esculentum	cis-acting regulatory element involved in circadian control
NtBBX2	CGTCA-motif	CGTCA	1248	5	-	Hordeum vulgare	cis-acting regulatory element involved in the MeJA-responsiveness
NtBBX2	CGTCA-motif	CGTCA	1862	5	+	Hordeum vulgare	cis-acting regulatory element involved in the MeJA-responsiveness
NtBBX2	Unnamed__14	TCCACGTAGA	1736	9	-	Zea mays
NtBBX2	MYC	CATTTG	23	6	-	Arabidopsis thaliana
NtBBX2	MYC	CAATTG	183	6	+	Arabidopsis thaliana
NtBBX2	MYC	CATTTG	346	6	-	Arabidopsis thaliana
NtBBX2	MYC	CATTTG	450	6	-	Arabidopsis thaliana
NtBBX2	MYC	CATTTG	488	6	-	Arabidopsis thaliana
NtBBX2	MYC	CATTTG	686	6	-	Arabidopsis thaliana
NtBBX2	ABRE3a	TACGTG	197	6	+	Zea mays
NtBBX2	GARE-motif	TCTGTTG	1357	7	+	Brassica oleracea	gibberellin-responsive element
NtBBX2	TCA-element	TCAGAAGAGG	514	9	+	Brassica oleracea	cis-acting element involved in salicylic acid responsiveness
NtBBX2	TATA-box	TATA	3	4	+	Arabidopsis thaliana	core promoter element around -30 of transcription start
NtBBX2	TATA-box	TATACA	97	6	-	Helianthus annuus	core promoter element around -30 of transcription start
NtBBX2	TATA-box	TATA	99	4	+	Arabidopsis thaliana	core promoter element around -30 of transcription start
NtBBX2	TATA-box	TATAAA	259	6	-	Helianthus annuus	core promoter element around -30 of transcription start
NtBBX2	TATA-box	TATAA	260	5	-	Arabidopsis thaliana	core promoter element around -30 of transcription start
NtBBX2	TATA-box	TATA	261	4	+	Arabidopsis thaliana	core promoter element around -30 of transcription start
NtBBX2	TATA-box	ATATAT	284	6	+	Brassica napus	core promoter element around -30 of transcription start
NtBBX2	TATA-box	TATA	285	4	+	Arabidopsis thaliana	core promoter element around -30 of transcription start
NtBBX2	TATA-box	TATA	333	4	+	Arabidopsis thaliana	core promoter element around -30 of transcription start
NtBBX2	TATA-box	TATA	404	4	+	Arabidopsis thaliana	core promoter element around -30 of transcription start
NtBBX2	TATA-box	ATATAA	596	6	+	Brassica oleracea	core promoter element around -30 of transcription start
NtBBX2	TATA-box	TATA	597	4	+	Arabidopsis thaliana	core promoter element around -30 of transcription start
NtBBX2	TATA-box	ATTATA	622	6	+	Brassica napus	core promoter element around -30 of transcription start
NtBBX2	TATA-box	TATAA	623	5	-	Arabidopsis thaliana	core promoter element around -30 of transcription start
NtBBX2	TATA-box	TATA	624	4	+	Arabidopsis thaliana	core promoter element around -30 of transcription start
NtBBX2	TATA-box	ATATAT	635	6	+	Brassica napus	core promoter element around -30 of transcription start
NtBBX2	TATA-box	TATATA	636	6	+	Arabidopsis thaliana	core promoter element around -30 of transcription start
NtBBX2	TATA-box	ATATAT	637	6	+	Brassica napus	core promoter element around -30 of transcription start
NtBBX2	TATA-box	TATA	638	4	+	Arabidopsis thaliana	core promoter element around -30 of transcription start
NtBBX2	TATA-box	TATA	732	4	+	Arabidopsis thaliana	core promoter element around -30 of transcription start
NtBBX2	TATA-box	taTATAAAtc	798	9	-	Arabidopsis thaliana	core promoter element around -30 of transcription start
NtBBX2	TATA-box	TATAAAT	799	7	-	Brassica juncea	core promoter element around -30 of transcription start
NtBBX2	TATA-box	TATAAA	800	6	-	Helianthus annuus	core promoter element around -30 of transcription start
NtBBX2	TATA-box	TATATAA	801	7	-	Arabidopsis thaliana	core promoter element around -30 of transcription start
NtBBX2	TATA-box	TATATA	802	6	+	Arabidopsis thaliana	core promoter element around -30 of transcription start
NtBBX2	TATA-box	TATA	804	4	+	Arabidopsis thaliana	core promoter element around -30 of transcription start
NtBBX2	TATA-box	TATAA	810	5	-	Arabidopsis thaliana	core promoter element around -30 of transcription start
NtBBX2	TATA-box	TATA	811	4	+	Arabidopsis thaliana	core promoter element around -30 of transcription start
NtBBX2	TATA-box	TATATAA	824	7	-	Arabidopsis thaliana	core promoter element around -30 of transcription start
NtBBX2	TATA-box	TATATA	825	6	+	Arabidopsis thaliana	core promoter element around -30 of transcription start
NtBBX2	TATA-box	ATATAA	826	6	+	Brassica oleracea	core promoter element around -30 of transcription start
NtBBX2	TATA-box	TATA	827	4	+	Arabidopsis thaliana	core promoter element around -30 of transcription start
NtBBX2	TATA-box	TATATA	862	6	+	Arabidopsis thaliana	core promoter element around -30 of transcription start
NtBBX2	TATA-box	TATA	864	4	+	Arabidopsis thaliana	core promoter element around -30 of transcription start
NtBBX2	TATA-box	TATAA	926	5	-	Arabidopsis thaliana	core promoter element around -30 of transcription start
NtBBX2	TATA-box	TATA	927	4	+	Arabidopsis thaliana	core promoter element around -30 of transcription start
NtBBX2	TATA-box	TATA	933	4	+	Arabidopsis thaliana	core promoter element around -30 of transcription start
NtBBX2	TATA-box	TATA	1004	4	-	Arabidopsis thaliana	core promoter element around -30 of transcription start
NtBBX2	TATA-box	TATAAA	1206	6	-	Helianthus annuus	core promoter element around -30 of transcription start
NtBBX2	TATA-box	TATAA	1207	5	-	Arabidopsis thaliana	core promoter element around -30 of transcription start
NtBBX2	TATA-box	TATA	1208	4	-	Arabidopsis thaliana	core promoter element around -30 of transcription start
NtBBX2	TATA-box	ATTATA	1385	6	+	Brassica napus	core promoter element around -30 of transcription start
NtBBX2	TATA-box	TATAA	1386	5	-	Arabidopsis thaliana	core promoter element around -30 of transcription start
NtBBX2	TATA-box	TATA	1387	4	-	Arabidopsis thaliana	core promoter element around -30 of transcription start
NtBBX2	TATA-box	ATTATA	1397	6	+	Brassica napus	core promoter element around -30 of transcription start
NtBBX2	TATA-box	TATAA	1398	5	-	Arabidopsis thaliana	core promoter element around -30 of transcription start
NtBBX2	TATA-box	TATA	1399	4	-	Arabidopsis thaliana	core promoter element around -30 of transcription start
NtBBX2	TATA-box	TATA	1418	4	-	Arabidopsis thaliana	core promoter element around -30 of transcription start
NtBBX2	TATA-box	ccTATAAAaa	1471	9	+	Arabidopsis thaliana	core promoter element around -30 of transcription start
NtBBX2	TATA-box	TATA	1473	4	-	Arabidopsis thaliana	core promoter element around -30 of transcription start
NtBBX2	TATA-box	TATAAAA	1572	7	-	Pisum sativum	core promoter element around -30 of transcription start
NtBBX2	TATA-box	TATAAA	1573	6	-	Helianthus annuus	core promoter element around -30 of transcription start
NtBBX2	TATA-box	TATAA	1574	5	-	Arabidopsis thaliana	core promoter element around -30 of transcription start
NtBBX2	TATA-box	TATA	1575	4	-	Arabidopsis thaliana	core promoter element around -30 of transcription start
NtBBX2	MYB	TAACCA	923	6	-	Arabidopsis thaliana
NtBBX2	MYB	CAACCA	1073	6	-	Arabidopsis thaliana
NtBBX2	MYB	CAACAG	1358	6	-	Arabidopsis thaliana
NtBBX2	MYB	TAACCA	1989	6	+	Arabidopsis thaliana
NtBBX2	MBS	CAACTG	1843	6	-	Arabidopsis thaliana	MYB binding site involved in drought-inducibility
NtBBX2	Box 4	ATTAAT	108	6	+	Petroselinum crispum	part of a conserved DNA module involved in light responsiveness
NtBBX2	Box 4	ATTAAT	1807	6	-	Petroselinum crispum	part of a conserved DNA module involved in light responsiveness
NtBBX2	Box 4	ATTAAT	1811	6	-	Petroselinum crispum	part of a conserved DNA module involved in light responsiveness
NtBBX2	TATC-box	TATCCCA	1505	7	+	Oryza sativa	cis-acting element involved in gibberellin-responsiveness
NtBBX20	MYC	CATGTG	362	6	+	Arabidopsis thaliana
NtBBX20	MYC	CATGTG	1153	6	-	Arabidopsis thaliana
NtBBX20	MYC	CAATTG	1687	6	-	Arabidopsis thaliana
NtBBX20	MYC	CATTTG	1912	6	+	Arabidopsis thaliana
NtBBX20	CTAG-motif	ACTAGCAGAA	1042	9	-	Avena sativa
NtBBX20	ARE	AAACCA	640	6	-	Zea mays	cis-acting regulatory element essential for the anaerobic induction
NtBBX20	ARE	AAACCA	665	6	-	Zea mays	cis-acting regulatory element essential for the anaerobic induction
NtBBX20	G-box	CACGAC	408	6	+	Zea mays	cis-acting regulatory element involved in light responsiveness
NtBBX20	G-box	CACGAC	803	6	-	Zea mays	cis-acting regulatory element involved in light responsiveness
NtBBX20	G-box	CACGAC	1973	6	+	Zea mays	cis-acting regulatory element involved in light responsiveness
NtBBX20	AuxRR-core	GGTCCAT	1994	7	+	Nicotiana tabacum	cis-acting regulatory element involved in auxin responsiveness
NtBBX20	Box 4	ATTAAT	312	6	+	Petroselinum crispum	part of a conserved DNA module involved in light responsiveness
NtBBX20	Box 4	ATTAAT	655	6	+	Petroselinum crispum	part of a conserved DNA module involved in light responsiveness
NtBBX20	TATA-box	TACAAAA	284	7	+	Oryza sativa	core promoter element around -30 of transcription start
NtBBX20	TATA-box	ATATAT	299	6	+	Brassica napus	core promoter element around -30 of transcription start
NtBBX20	TATA-box	TATATA	300	6	+	Arabidopsis thaliana	core promoter element around -30 of transcription start
NtBBX20	TATA-box	ATATAT	301	6	+	Brassica napus	core promoter element around -30 of transcription start
NtBBX20	TATA-box	TATATA	302	6	+	Arabidopsis thaliana	core promoter element around -30 of transcription start
NtBBX20	TATA-box	ATATAA	303	6	+	Brassica oleracea	core promoter element around -30 of transcription start
NtBBX20	TATA-box	TATA	304	4	+	Arabidopsis thaliana	core promoter element around -30 of transcription start
NtBBX20	TATA-box	TAAAGATT	336	8	+	Arabidopsis thaliana	core promoter element around -30 of transcription start
NtBBX20	TATA-box	taTATAAAtc	391	9	-	Arabidopsis thaliana	core promoter element around -30 of transcription start
NtBBX20	TATA-box	TATAAAT	392	7	-	Brassica juncea	core promoter element around -30 of transcription start
NtBBX20	TATA-box	TATAAA	393	6	-	Helianthus annuus	core promoter element around -30 of transcription start
NtBBX20	TATA-box	TATAA	394	5	-	Arabidopsis thaliana	core promoter element around -30 of transcription start
NtBBX20	TATA-box	TATA	395	4	+	Arabidopsis thaliana	core promoter element around -30 of transcription start
NtBBX20	TATA-box	TATA	473	4	+	Arabidopsis thaliana	core promoter element around -30 of transcription start
NtBBX20	TATA-box	ATATAA	718	6	+	Brassica oleracea	core promoter element around -30 of transcription start
NtBBX20	TATA-box	TATA	719	4	+	Arabidopsis thaliana	core promoter element around -30 of transcription start
NtBBX20	TATA-box	TATA	768	4	+	Arabidopsis thaliana	core promoter element around -30 of transcription start
NtBBX20	TATA-box	TATA	824	4	+	Arabidopsis thaliana	core promoter element around -30 of transcription start
NtBBX20	TATA-box	taTATAAAtc	859	9	-	Arabidopsis thaliana	core promoter element around -30 of transcription start
NtBBX20	TATA-box	TATAAAT	860	7	-	Brassica juncea	core promoter element around -30 of transcription start
NtBBX20	TATA-box	TATAAA	861	6	-	Helianthus annuus	core promoter element around -30 of transcription start
NtBBX20	TATA-box	TATATAA	862	7	-	Arabidopsis thaliana	core promoter element around -30 of transcription start
NtBBX20	TATA-box	TATATA	863	6	+	Arabidopsis thaliana	core promoter element around -30 of transcription start
NtBBX20	TATA-box	ATATAT	864	6	+	Brassica napus	core promoter element around -30 of transcription start
NtBBX20	TATA-box	TATA	865	4	+	Arabidopsis thaliana	core promoter element around -30 of transcription start
NtBBX20	TATA-box	TATA	900	4	+	Arabidopsis thaliana	core promoter element around -30 of transcription start
NtBBX20	TATA-box	TATA	921	4	+	Arabidopsis thaliana	core promoter element around -30 of transcription start
NtBBX20	TATA-box	TATAAA	1078	6	-	Helianthus annuus	core promoter element around -30 of transcription start
NtBBX20	TATA-box	TATAA	1079	5	-	Arabidopsis thaliana	core promoter element around -30 of transcription start
NtBBX20	TATA-box	TATA	1080	4	-	Arabidopsis thaliana	core promoter element around -30 of transcription start
NtBBX20	TATA-box	TATA	1213	4	-	Arabidopsis thaliana	core promoter element around -30 of transcription start
NtBBX20	TATA-box	TATA	1398	4	-	Arabidopsis thaliana	core promoter element around -30 of transcription start
NtBBX20	TATA-box	TATA	1542	4	-	Arabidopsis thaliana	core promoter element around -30 of transcription start
NtBBX20	TATA-box	TATA	1789	4	-	Arabidopsis thaliana	core promoter element around -30 of transcription start
NtBBX20	LTR	CCGAAA	1265	6	-	Hordeum vulgare	cis-acting element involved in low-temperature responsiveness
NtBBX20	MYB	CAACCA	202	6	-	Arabidopsis thaliana
NtBBX20	MYB	CAACCA	366	6	-	Arabidopsis thaliana
NtBBX20	MYB	CAACAG	386	6	-	Arabidopsis thaliana
NtBBX20	MYB	CAACCA	505	6	+	Arabidopsis thaliana
NtBBX20	MYB	CAACCA	600	6	+	Arabidopsis thaliana
NtBBX20	MYB	CAACCA	937	6	-	Arabidopsis thaliana
NtBBX20	MYB	CAACAG	1631	6	-	Arabidopsis thaliana
NtBBX20	MYB	CAACCA	1817	6	-	Arabidopsis thaliana
NtBBX20	CAT-box	GCCACT	1101	6	-	Arabidopsis thaliana	cis-acting regulatory element related to meristem expression
NtBBX20	CAT-box	GCCACT	1203	6	+	Arabidopsis thaliana	cis-acting regulatory element related to meristem expression
NtBBX20	CAT-box	GCCACT	1480	6	-	Arabidopsis thaliana	cis-acting regulatory element related to meristem expression
NtBBX20	GARE-motif	TCTGTTG	385	7	+	Brassica oleracea	gibberellin-responsive element
NtBBX20	GARE-motif	TCTGTTG	1630	7	+	Brassica oleracea	gibberellin-responsive element
NtBBX20	3-AF3 binding site	CACTATCTAAC	996	10	+	Pisum sativum	part of a conserved DNA module array (CMA3)
NtBBX20	Myb-binding site	CAACAG	386	6	-	Nicotiana tabacum
NtBBX20	Myb-binding site	CAACAG	1631	6	-	Nicotiana tabacum
NtBBX20	P-box	CCTTTTG	197	7	+	Oryza sativa	gibberellin-responsive element
NtBBX20	P-box	CCTTTTG	1197	7	+	Oryza sativa	gibberellin-responsive element
NtBBX20	W box	TTGACC	1669	6	+	Arabidopsis thaliana
NtBBX20	ERE	ATTTCATA	983	8	-	Nicotiana glutinos
NtBBX20	TCA	TCATCTTCAT	558	9	+	Pisum sativum
NtBBX20	WRE3	CCACCT	1452	6	+	Pisum sativum
NtBBX20	WRE3	CCACCT	1597	6	-	Pisum sativum
NtBBX20	STRE	AGGGG	21	5	-	Arabidopsis thaliana
NtBBX20	STRE	AGGGG	120	5	-	Arabidopsis thaliana
NtBBX20	STRE	AGGGG	469	5	-	Arabidopsis thaliana
NtBBX20	STRE	AGGGG	1233	5	+	Arabidopsis thaliana
NtBBX20	STRE	AGGGG	1274	5	+	Arabidopsis thaliana
NtBBX20	STRE	AGGGG	1416	5	-	Arabidopsis thaliana
NtBBX20	sbp-CMA1c	CTTTATCTCTTCCA	1077	13	+	Arabidopsis thaliana	part of a light responsive element
NtBBX20		motif_sequence	560	4	+	organism	short_function
NtBBX20		motif_sequence	701	4	-	organism	short_function
NtBBX20		motif_sequence	1023	4	+	organism	short_function
NtBBX20		motif_sequence	1083	4	+	organism	short_function
NtBBX20		motif_sequence	1250	4	+	organism	short_function
NtBBX20		motif_sequence	1315	4	+	organism	short_function
NtBBX20		motif_sequence	1387	4	+	organism	short_function
NtBBX20		motif_sequence	1448	4	+	organism	short_function
NtBBX20		motif_sequence	1576	4	+	organism	short_function
NtBBX20		motif_sequence	1694	4	+	organism	short_function
NtBBX20		motif_sequence	1792	4	+	organism	short_function
NtBBX20	AT-rich element	ATAGAAATCAA	389	10	-	Glycine max	binding site of AT-rich DNA binding protein (ATBP-1)
NtBBX20	Myb	TAACTG	606	6	-	Arabidopsis thaliana
NtBBX20	CAAT-box	CAAT	139	4	+	Nicotiana glutinosa
NtBBX20	CAAT-box	CCAAT	251	5	+	Arabidopsis thaliana	common cis-acting element in promoter and enhancer regions
NtBBX20	CAAT-box	CAAT	252	4	+	Nicotiana glutinosa
NtBBX20	CAAT-box	CAAAT	263	5	-	Pisum sativum	common cis-acting element in promoter and enhancer regions
NtBBX20	CAAT-box	CAAT	326	4	+	Nicotiana glutinosa
NtBBX20	CAAT-box	CAAAT	398	5	-	Pisum sativum	common cis-acting element in promoter and enhancer regions
NtBBX20	CAAT-box	CCAAT	549	5	+	Arabidopsis thaliana	common cis-acting element in promoter and enhancer regions
NtBBX20	CAAT-box	CAAT	550	4	+	Nicotiana glutinosa
NtBBX20	CAAT-box	CAAT	659	4	-	Nicotiana glutinosa
NtBBX20	CAAT-box	CCAAT	686	5	-	Arabidopsis thaliana	common cis-acting element in promoter and enhancer regions
NtBBX20	CAAT-box	CAAAT	697	5	-	Pisum sativum	common cis-acting element in promoter and enhancer regions
NtBBX20	CAAT-box	CAAAT	725	5	+	Pisum sativum	common cis-acting element in promoter and enhancer regions
NtBBX20	CAAT-box	CAAT	854	4	+	Nicotiana glutinosa
NtBBX20	CAAT-box	CCAAT	935	5	-	Arabidopsis thaliana	common cis-acting element in promoter and enhancer regions
NtBBX20	CAAT-box	CAAT	947	4	-	Nicotiana glutinosa
NtBBX20	CAAT-box	CAAT	960	4	-	Nicotiana glutinosa
NtBBX20	CAAT-box	CAAT	1184	4	+	Nicotiana glutinosa
NtBBX20	CAAT-box	CAAT	1244	4	+	Nicotiana glutinosa
NtBBX20	CAAT-box	CAAT	1260	4	+	Nicotiana glutinosa
NtBBX20	CAAT-box	CAAT	1282	4	+	Nicotiana glutinosa
NtBBX20	CAAT-box	CAAT	1402	4	+	Nicotiana glutinosa
NtBBX20	CAAT-box	CAAT	1407	4	+	Nicotiana glutinosa
NtBBX20	CAAT-box	CAAT	1412	4	+	Nicotiana glutinosa
NtBBX20	CAAT-box	CAAAT	1496	5	-	Pisum sativum	common cis-acting element in promoter and enhancer regions
NtBBX20	CAAT-box	CCAAT	1639	5	-	Arabidopsis thaliana	common cis-acting element in promoter and enhancer regions
NtBBX20	CAAT-box	CAAT	1661	4	+	Nicotiana glutinosa
NtBBX20	CAAT-box	CAAT	1668	4	-	Nicotiana glutinosa
NtBBX20	CAAT-box	CAAT	1687	4	+	Nicotiana glutinosa
NtBBX20	CAAT-box	CCAAT	1689	5	-	Arabidopsis thaliana	common cis-acting element in promoter and enhancer regions
NtBBX20	CAAT-box	CCAAT	1735	5	+	Arabidopsis thaliana	common cis-acting element in promoter and enhancer regions
NtBBX20	CAAT-box	CAAT	1736	4	+	Nicotiana glutinosa
NtBBX20	CAAT-box	CAAT	1778	4	-	Nicotiana glutinosa
NtBBX20	CAAT-box	CAAAT	1913	5	-	Pisum sativum	common cis-acting element in promoter and enhancer regions
NtBBX20	AAGAA-motif	GAAAGAA	1352	7	-	Avena sativa
NtBBX20	AAGAA-motif	GAAAGAA	1963	7	+	Avena sativa
NtBBX20	ABRE	TACGGTC	240	7	+	Arabidopsis thaliana	cis-acting element involved in the abscisic acid responsiveness
NtBBX20	ABRE	CGTACGTGCA	1320	9	+	Hordeum vulgare	cis-acting element involved in the abscisic acid responsiveness
NtBBX20	Unnamed__4	CTCC	113	4	-	Petroselinum hortense
NtBBX20	Unnamed__4	CTCC	216	4	-	Petroselinum hortense
NtBBX20	Unnamed__4	CTCC	219	4	-	Petroselinum hortense
NtBBX20	Unnamed__4	CTCC	405	4	+	Petroselinum hortense
NtBBX20	Unnamed__4	CTCC	463	4	+	Petroselinum hortense
NtBBX20	Unnamed__4	CTCC	1036	4	+	Petroselinum hortense
NtBBX20	Unnamed__4	CTCC	1146	4	-	Petroselinum hortense
NtBBX20	Unnamed__4	CTCC	1299	4	+	Petroselinum hortense
NtBBX20	Unnamed__4	CTCC	1309	4	+	Petroselinum hortense
NtBBX20	Unnamed__4	CTCC	1394	4	-	Petroselinum hortense
NtBBX20	Unnamed__4	CTCC	1456	4	+	Petroselinum hortense
NtBBX20	Unnamed__4	CTCC	1617	4	-	Petroselinum hortense
NtBBX20	I-box	atGATAAGGTC	1987	10	+	Helianthus annuus	part of a light responsive element
NtBBX20	TCT-motif	TCTTAC	281	6	+	Arabidopsis thaliana	part of a light responsive element
NtBBX20	Unnamed__1	CGTGG	227	5	+	Zea mays
NtBBX20	Unnamed__1	CGTGG	407	5	-	Zea mays
NtBBX20	Unnamed__1	CGTGG	1647	5	+	Zea mays
NtBBX20	O2-site	GATGA(C/T)(A/G)TG(A/G)	1652	8	-	Zea mays	cis-acting regulatory element involved in zein metabolism regulation
NtBBX20	AT~TATA-box	TATATA	300	6	+	Arabidopsis thaliana
NtBBX20	AT~TATA-box	TATATA	302	6	+	Arabidopsis thaliana
NtBBX20	AT~TATA-box	TATATAAA	861	8	-	Arabidopsis thaliana
NtBBX20	AT~TATA-box	TATATA	863	6	+	Arabidopsis thaliana
NtBBX21	sbp-CMA1c	CTTTATCTCTTCCA	1077	13	+	Arabidopsis thaliana	part of a light responsive element
NtBBX21		motif_sequence	560	4	+	organism	short_function
NtBBX21		motif_sequence	701	4	-	organism	short_function
NtBBX21		motif_sequence	1023	4	+	organism	short_function
NtBBX21		motif_sequence	1083	4	+	organism	short_function
NtBBX21		motif_sequence	1250	4	+	organism	short_function
NtBBX21		motif_sequence	1315	4	+	organism	short_function
NtBBX21		motif_sequence	1387	4	+	organism	short_function
NtBBX21		motif_sequence	1448	4	+	organism	short_function
NtBBX21		motif_sequence	1576	4	+	organism	short_function
NtBBX21		motif_sequence	1694	4	+	organism	short_function
NtBBX21		motif_sequence	1792	4	+	organism	short_function
NtBBX21	TCA	TCATCTTCAT	558	9	+	Pisum sativum
NtBBX21	STRE	AGGGG	21	5	-	Arabidopsis thaliana
NtBBX21	STRE	AGGGG	120	5	-	Arabidopsis thaliana
NtBBX21	STRE	AGGGG	469	5	-	Arabidopsis thaliana
NtBBX21	STRE	AGGGG	1233	5	+	Arabidopsis thaliana
NtBBX21	STRE	AGGGG	1274	5	+	Arabidopsis thaliana
NtBBX21	STRE	AGGGG	1416	5	-	Arabidopsis thaliana
NtBBX21	WRE3	CCACCT	1452	6	+	Pisum sativum
NtBBX21	WRE3	CCACCT	1597	6	-	Pisum sativum
NtBBX21	W box	TTGACC	1669	6	+	Arabidopsis thaliana
NtBBX21	ERE	ATTTCATA	983	8	-	Nicotiana glutinos
NtBBX21	Myb-binding site	CAACAG	386	6	-	Nicotiana tabacum
NtBBX21	Myb-binding site	CAACAG	1631	6	-	Nicotiana tabacum
NtBBX21	P-box	CCTTTTG	197	7	+	Oryza sativa	gibberellin-responsive element
NtBBX21	P-box	CCTTTTG	1197	7	+	Oryza sativa	gibberellin-responsive element
NtBBX21	Unnamed__4	CTCC	113	4	-	Petroselinum hortense
NtBBX21	Unnamed__4	CTCC	216	4	-	Petroselinum hortense
NtBBX21	Unnamed__4	CTCC	219	4	-	Petroselinum hortense
NtBBX21	Unnamed__4	CTCC	405	4	+	Petroselinum hortense
NtBBX21	Unnamed__4	CTCC	463	4	+	Petroselinum hortense
NtBBX21	Unnamed__4	CTCC	1036	4	+	Petroselinum hortense
NtBBX21	Unnamed__4	CTCC	1146	4	-	Petroselinum hortense
NtBBX21	Unnamed__4	CTCC	1299	4	+	Petroselinum hortense
NtBBX21	Unnamed__4	CTCC	1309	4	+	Petroselinum hortense
NtBBX21	Unnamed__4	CTCC	1394	4	-	Petroselinum hortense
NtBBX21	Unnamed__4	CTCC	1456	4	+	Petroselinum hortense
NtBBX21	Unnamed__4	CTCC	1617	4	-	Petroselinum hortense
NtBBX21	I-box	atGATAAGGTC	1987	10	+	Helianthus annuus	part of a light responsive element
NtBBX21	TCT-motif	TCTTAC	281	6	+	Arabidopsis thaliana	part of a light responsive element
NtBBX21	Unnamed__1	CGTGG	227	5	+	Zea mays
NtBBX21	Unnamed__1	CGTGG	407	5	-	Zea mays
NtBBX21	Unnamed__1	CGTGG	1647	5	+	Zea mays
NtBBX21	O2-site	GATGA(C/T)(A/G)TG(A/G)	1652	8	-	Zea mays	cis-acting regulatory element involved in zein metabolism regulation
NtBBX21	AT~TATA-box	TATATA	300	6	+	Arabidopsis thaliana
NtBBX21	AT~TATA-box	TATATA	302	6	+	Arabidopsis thaliana
NtBBX21	AT~TATA-box	TATATAAA	861	8	-	Arabidopsis thaliana
NtBBX21	AT~TATA-box	TATATA	863	6	+	Arabidopsis thaliana
NtBBX21	AAGAA-motif	GAAAGAA	1352	7	-	Avena sativa
NtBBX21	AAGAA-motif	GAAAGAA	1963	7	+	Avena sativa
NtBBX21	ABRE	TACGGTC	240	7	+	Arabidopsis thaliana	cis-acting element involved in the abscisic acid responsiveness
NtBBX21	ABRE	CGTACGTGCA	1320	9	+	Hordeum vulgare	cis-acting element involved in the abscisic acid responsiveness
NtBBX21	AT-rich element	ATAGAAATCAA	389	10	-	Glycine max	binding site of AT-rich DNA binding protein (ATBP-1)
NtBBX21	Myb	TAACTG	606	6	-	Arabidopsis thaliana
NtBBX21	CAAT-box	CAAT	139	4	+	Nicotiana glutinosa
NtBBX21	CAAT-box	CCAAT	251	5	+	Arabidopsis thaliana	common cis-acting element in promoter and enhancer regions
NtBBX21	CAAT-box	CAAT	252	4	+	Nicotiana glutinosa
NtBBX21	CAAT-box	CAAAT	263	5	-	Pisum sativum	common cis-acting element in promoter and enhancer regions
NtBBX21	CAAT-box	CAAT	326	4	+	Nicotiana glutinosa
NtBBX21	CAAT-box	CAAAT	398	5	-	Pisum sativum	common cis-acting element in promoter and enhancer regions
NtBBX21	CAAT-box	CCAAT	549	5	+	Arabidopsis thaliana	common cis-acting element in promoter and enhancer regions
NtBBX21	CAAT-box	CAAT	550	4	+	Nicotiana glutinosa
NtBBX21	CAAT-box	CAAT	659	4	-	Nicotiana glutinosa
NtBBX21	CAAT-box	CCAAT	686	5	-	Arabidopsis thaliana	common cis-acting element in promoter and enhancer regions
NtBBX21	CAAT-box	CAAAT	697	5	-	Pisum sativum	common cis-acting element in promoter and enhancer regions
NtBBX21	CAAT-box	CAAAT	725	5	+	Pisum sativum	common cis-acting element in promoter and enhancer regions
NtBBX21	CAAT-box	CAAT	854	4	+	Nicotiana glutinosa
NtBBX21	CAAT-box	CCAAT	935	5	-	Arabidopsis thaliana	common cis-acting element in promoter and enhancer regions
NtBBX21	CAAT-box	CAAT	947	4	-	Nicotiana glutinosa
NtBBX21	CAAT-box	CAAT	960	4	-	Nicotiana glutinosa
NtBBX21	CAAT-box	CAAT	1184	4	+	Nicotiana glutinosa
NtBBX21	CAAT-box	CAAT	1244	4	+	Nicotiana glutinosa
NtBBX21	CAAT-box	CAAT	1260	4	+	Nicotiana glutinosa
NtBBX21	CAAT-box	CAAT	1282	4	+	Nicotiana glutinosa
NtBBX21	CAAT-box	CAAT	1402	4	+	Nicotiana glutinosa
NtBBX21	CAAT-box	CAAT	1407	4	+	Nicotiana glutinosa
NtBBX21	CAAT-box	CAAT	1412	4	+	Nicotiana glutinosa
NtBBX21	CAAT-box	CAAAT	1496	5	-	Pisum sativum	common cis-acting element in promoter and enhancer regions
NtBBX21	CAAT-box	CCAAT	1639	5	-	Arabidopsis thaliana	common cis-acting element in promoter and enhancer regions
NtBBX21	CAAT-box	CAAT	1661	4	+	Nicotiana glutinosa
NtBBX21	CAAT-box	CAAT	1668	4	-	Nicotiana glutinosa
NtBBX21	CAAT-box	CAAT	1687	4	+	Nicotiana glutinosa
NtBBX21	CAAT-box	CCAAT	1689	5	-	Arabidopsis thaliana	common cis-acting element in promoter and enhancer regions
NtBBX21	CAAT-box	CCAAT	1735	5	+	Arabidopsis thaliana	common cis-acting element in promoter and enhancer regions
NtBBX21	CAAT-box	CAAT	1736	4	+	Nicotiana glutinosa
NtBBX21	CAAT-box	CAAT	1778	4	-	Nicotiana glutinosa
NtBBX21	CAAT-box	CAAAT	1913	5	-	Pisum sativum	common cis-acting element in promoter and enhancer regions
NtBBX21	ARE	AAACCA	640	6	-	Zea mays	cis-acting regulatory element essential for the anaerobic induction
NtBBX21	ARE	AAACCA	665	6	-	Zea mays	cis-acting regulatory element essential for the anaerobic induction
NtBBX21	G-box	CACGAC	408	6	+	Zea mays	cis-acting regulatory element involved in light responsiveness
NtBBX21	G-box	CACGAC	803	6	-	Zea mays	cis-acting regulatory element involved in light responsiveness
NtBBX21	G-box	CACGAC	1973	6	+	Zea mays	cis-acting regulatory element involved in light responsiveness
NtBBX21	AuxRR-core	GGTCCAT	1994	7	+	Nicotiana tabacum	cis-acting regulatory element involved in auxin responsiveness
NtBBX21	CTAG-motif	ACTAGCAGAA	1042	9	-	Avena sativa
NtBBX21	MYC	CATGTG	362	6	+	Arabidopsis thaliana
NtBBX21	MYC	CATGTG	1153	6	-	Arabidopsis thaliana
NtBBX21	MYC	CAATTG	1687	6	-	Arabidopsis thaliana
NtBBX21	MYC	CATTTG	1912	6	+	Arabidopsis thaliana
NtBBX21	GARE-motif	TCTGTTG	385	7	+	Brassica oleracea	gibberellin-responsive element
NtBBX21	GARE-motif	TCTGTTG	1630	7	+	Brassica oleracea	gibberellin-responsive element
NtBBX21	3-AF3 binding site	CACTATCTAAC	996	10	+	Pisum sativum	part of a conserved DNA module array (CMA3)
NtBBX21	TATA-box	TACAAAA	284	7	+	Oryza sativa	core promoter element around -30 of transcription start
NtBBX21	TATA-box	ATATAT	299	6	+	Brassica napus	core promoter element around -30 of transcription start
NtBBX21	TATA-box	TATATA	300	6	+	Arabidopsis thaliana	core promoter element around -30 of transcription start
NtBBX21	TATA-box	ATATAT	301	6	+	Brassica napus	core promoter element around -30 of transcription start
NtBBX21	TATA-box	TATATA	302	6	+	Arabidopsis thaliana	core promoter element around -30 of transcription start
NtBBX21	TATA-box	ATATAA	303	6	+	Brassica oleracea	core promoter element around -30 of transcription start
NtBBX21	TATA-box	TATA	304	4	+	Arabidopsis thaliana	core promoter element around -30 of transcription start
NtBBX21	TATA-box	TAAAGATT	336	8	+	Arabidopsis thaliana	core promoter element around -30 of transcription start
NtBBX21	TATA-box	taTATAAAtc	391	9	-	Arabidopsis thaliana	core promoter element around -30 of transcription start
NtBBX21	TATA-box	TATAAAT	392	7	-	Brassica juncea	core promoter element around -30 of transcription start
NtBBX21	TATA-box	TATAAA	393	6	-	Helianthus annuus	core promoter element around -30 of transcription start
NtBBX21	TATA-box	TATAA	394	5	-	Arabidopsis thaliana	core promoter element around -30 of transcription start
NtBBX21	TATA-box	TATA	395	4	+	Arabidopsis thaliana	core promoter element around -30 of transcription start
NtBBX21	TATA-box	TATA	473	4	+	Arabidopsis thaliana	core promoter element around -30 of transcription start
NtBBX21	TATA-box	ATATAA	718	6	+	Brassica oleracea	core promoter element around -30 of transcription start
NtBBX21	TATA-box	TATA	719	4	+	Arabidopsis thaliana	core promoter element around -30 of transcription start
NtBBX21	TATA-box	TATA	768	4	+	Arabidopsis thaliana	core promoter element around -30 of transcription start
NtBBX21	TATA-box	TATA	824	4	+	Arabidopsis thaliana	core promoter element around -30 of transcription start
NtBBX21	TATA-box	taTATAAAtc	859	9	-	Arabidopsis thaliana	core promoter element around -30 of transcription start
NtBBX21	TATA-box	TATAAAT	860	7	-	Brassica juncea	core promoter element around -30 of transcription start
NtBBX21	TATA-box	TATAAA	861	6	-	Helianthus annuus	core promoter element around -30 of transcription start
NtBBX21	TATA-box	TATATAA	862	7	-	Arabidopsis thaliana	core promoter element around -30 of transcription start
NtBBX21	TATA-box	TATATA	863	6	+	Arabidopsis thaliana	core promoter element around -30 of transcription start
NtBBX21	TATA-box	ATATAT	864	6	+	Brassica napus	core promoter element around -30 of transcription start
NtBBX21	TATA-box	TATA	865	4	+	Arabidopsis thaliana	core promoter element around -30 of transcription start
NtBBX21	TATA-box	TATA	900	4	+	Arabidopsis thaliana	core promoter element around -30 of transcription start
NtBBX21	TATA-box	TATA	921	4	+	Arabidopsis thaliana	core promoter element around -30 of transcription start
NtBBX21	TATA-box	TATAAA	1078	6	-	Helianthus annuus	core promoter element around -30 of transcription start
NtBBX21	TATA-box	TATAA	1079	5	-	Arabidopsis thaliana	core promoter element around -30 of transcription start
NtBBX21	TATA-box	TATA	1080	4	-	Arabidopsis thaliana	core promoter element around -30 of transcription start
NtBBX21	TATA-box	TATA	1213	4	-	Arabidopsis thaliana	core promoter element around -30 of transcription start
NtBBX21	TATA-box	TATA	1398	4	-	Arabidopsis thaliana	core promoter element around -30 of transcription start
NtBBX21	TATA-box	TATA	1542	4	-	Arabidopsis thaliana	core promoter element around -30 of transcription start
NtBBX21	TATA-box	TATA	1789	4	-	Arabidopsis thaliana	core promoter element around -30 of transcription start
NtBBX21	LTR	CCGAAA	1265	6	-	Hordeum vulgare	cis-acting element involved in low-temperature responsiveness
NtBBX21	MYB	CAACCA	202	6	-	Arabidopsis thaliana
NtBBX21	MYB	CAACCA	366	6	-	Arabidopsis thaliana
NtBBX21	MYB	CAACAG	386	6	-	Arabidopsis thaliana
NtBBX21	MYB	CAACCA	505	6	+	Arabidopsis thaliana
NtBBX21	MYB	CAACCA	600	6	+	Arabidopsis thaliana
NtBBX21	MYB	CAACCA	937	6	-	Arabidopsis thaliana
NtBBX21	MYB	CAACAG	1631	6	-	Arabidopsis thaliana
NtBBX21	MYB	CAACCA	1817	6	-	Arabidopsis thaliana
NtBBX21	CAT-box	GCCACT	1101	6	-	Arabidopsis thaliana	cis-acting regulatory element related to meristem expression
NtBBX21	CAT-box	GCCACT	1203	6	+	Arabidopsis thaliana	cis-acting regulatory element related to meristem expression
NtBBX21	CAT-box	GCCACT	1480	6	-	Arabidopsis thaliana	cis-acting regulatory element related to meristem expression
NtBBX21	Box 4	ATTAAT	312	6	+	Petroselinum crispum	part of a conserved DNA module involved in light responsiveness
NtBBX21	Box 4	ATTAAT	655	6	+	Petroselinum crispum	part of a conserved DNA module involved in light responsiveness
NtBBX22		motif_sequence	111	4	+	organism	short_function
NtBBX22		motif_sequence	171	4	-	organism	short_function
NtBBX22		motif_sequence	229	4	-	organism	short_function
NtBBX22		motif_sequence	404	4	-	organism	short_function
NtBBX22		motif_sequence	653	4	+	organism	short_function
NtBBX22		motif_sequence	915	4	-	organism	short_function
NtBBX22		motif_sequence	930	4	+	organism	short_function
NtBBX22		motif_sequence	1215	4	+	organism	short_function
NtBBX22		motif_sequence	1831	4	+	organism	short_function
NtBBX22		motif_sequence	1972	4	-	organism	short_function
NtBBX22	STRE	AGGGG	280	5	-	Arabidopsis thaliana
NtBBX22	STRE	AGGGG	848	5	-	Arabidopsis thaliana
NtBBX22	STRE	AGGGG	1292	5	-	Arabidopsis thaliana
NtBBX22	STRE	AGGGG	1391	5	-	Arabidopsis thaliana
NtBBX22	STRE	AGGGG	1740	5	-	Arabidopsis thaliana
NtBBX22	Box II	TGGTAATAA	494	9	+	Solanum tuberosum	part of a light responsive element
NtBBX22	TCA	TCATCTTCAT	883	9	+	Pisum sativum
NtBBX22	TCA	TCATCTTCAT	1829	9	+	Pisum sativum
NtBBX22	ERE	ATTTCATA	987	8	-	Nicotiana glutinos
NtBBX22	G-Box	CACGTT	137	6	-	Pisum sativum	cis-acting regulatory element involved in light responsiveness
NtBBX22	W box	TTGACC	147	6	-	Arabidopsis thaliana
NtBBX22	Myb-binding site	CAACAG	1014	6	+	Nicotiana tabacum
NtBBX22	Myb-binding site	CAACAG	1020	6	+	Nicotiana tabacum
NtBBX22	Myb-binding site	CAACAG	1026	6	+	Nicotiana tabacum
NtBBX22	Myb-binding site	CAACAG	1078	6	+	Nicotiana tabacum
[truncated: 5,616 more rows]
